# Supplementary material for: Integrated multi-omics analysis reveals the involvement of the gut-brain axis in children with autism
Source: Front Microbiol. 2026 Feb 4;17:1766850. doi: 10.3389/fmicb.2026.1766850 (PMC12913364; doi:10.3389/fmicb.2026.1766850)
Supplement: Supplementary file 2 [file Supplementary_file_2.xlsx]

## Sheet: Table S1
Table S3. Detailed association statistics and functional annotations of rare deleterious variants identified in the ASD cohort.
Chr	Start	End	cytoBand	Ref	Alt	Func.refGene	Gene	Type	AAChange	pval	gnomAD_exome_ALL	SIFT_pred	Polyphen2_HDIV_pred	Polyphen2_HVAR_pred	LRT_pred	MutationTaster_pred	REVEL_score
1	4772535	4772535	1p36.32	G	A	exonic	AJAP1	nonsynonymous SNV	AJAP1:NM_001042478:exon2:c.G605A:p.G202D	0.0499835635058425	0.0069	T	D	D	N	D	0.24
1	9833335	9833335	1p36.22	A	T	exonic	CLSTN1	nonsynonymous SNV	CLSTN1:NM_001009566:exon2:c.T209A:p.F70Y	0.00712510767587217	0.0079	T	B	B	D	D	0.13
1	12854188	12854188	1p36.21	T	C	exonic	PRAMEF1	nonsynonymous SNV	PRAMEF1:NM_023013:exon3:c.T412C:p.C138R	1.29231434969055e-11	0.0313	T	D	D	N	N	0.041
1	12907380	12907380	1p36.21	C	A	exonic	HNRNPCL1	nonsynonymous SNV	HNRNPCL1:NM_001013631:exon2:c.G763T:p.G255C	4.08358310740509e-13	0.0055	T	D	D	U	N	0.156
1	117146563	117146563	1p13.1	G	A	exonic	IGSF3	nonsynonymous SNV	IGSF3:NM_001007237:exon6:c.C1307T:p.T436M	0.000149022969923849	2.449e-05	T	P	B	D	D	0.137
1	117146585	117146585	1p13.1	G	A	exonic	IGSF3	nonsynonymous SNV	IGSF3:NM_001007237:exon6:c.C1285T:p.R429C	0.00377329271578839	8.212e-06	D	P	P	N	D	0.123
1	117156584	117156584	1p13.1	T	C	exonic	IGSF3	nonsynonymous SNV	IGSF3:NM_001007237:exon4:c.A635G:p.Q212R	1.78038034580842e-05	4.066e-06	T	P	P	D	D	0.157
1	117156585	117156585	1p13.1	G	A	exonic	IGSF3	stopgain	IGSF3:NM_001007237:exon4:c.C634T:p.Q212X	6.64241817851693e-06	4.066e-06	.	.	.	D	A	.
1	152187310	152187310	1q21.3	C	CATGT	exonic	HRNR	frameshift substitution	HRNR:NM_001009931:exon3:c.6795delinsACATG:p.D2265Efs*7	0.00377329271578839	0.0005	.	.	.	.	.	.
1	153907305	153907305	1q21.3	G	GC	exonic	DENND4B	frameshift substitution	DENND4B:NM_001367466:exon18:c.2737delinsGC:p.Q913Afs*62	0.000251775003916923	0.0226	.	.	.	.	.	.
1	153907306	153907306	1q21.3	T	TGC	exonic	DENND4B	frameshift substitution	DENND4B:NM_001367466:exon18:c.2736delinsGCA:p.Q913Hfs*48	0.00106865489376268	.	.	.	.	.	.	.
1	176105631	176105631	1q25.2	C	G	exonic	COP1	nonsynonymous SNV	COP1:NM_001286644:exon5:c.G164C:p.R55T	0.0254325412279159	0.0022	T	D	P	D	D	0.156
1	203186950	203186950	1q32.1	C	CAGACCATGGCCCCGCCCAGTCCCT	exonic	CHIT1	stopgain	CHIT1:NM_001256125:exon9:c.1016delinsAGGGACTGGGCGGGGCCATGGTCTG:p.W339_N447del	0.00693437979417942	.	.	.	.	.	.	.
1	228452032	228452032	1q42.13	G	A	exonic	OBSCN	nonsynonymous SNV	OBSCN:NM_001098623:exon16:c.G4801A:p.A1601T	0.0266870749006211	0.0253	T	D	P	D	P	0.204
1	248801602	248801602	1q44	T	TCA	exonic	OR2T35	stopgain	OR2T35:NM_001001827:exon1:c.958delinsTGA:p.I320*	6.42425829395132e-30	0.0015	.	.	.	.	.	.
1	248802249	248802249	1q44	T	TAGA	exonic	OR2T35	nonframeshift substitution	OR2T35:NM_001001827:exon1:c.311delinsTCTA:p.F103_Y104insF	1.46001072130541e-05	0.0013	.	.	.	.	.	.
2	46707808	46707808	2p21	C	CAGCGGCAGCACGAGGTGGTGATGGAGCAGCTGCAGCGGG	exonic	TMEM247	nonframeshift substitution	TMEM247:NM_001145051:exon2:c.382delinsCAGCGGCAGCACGAGGTGGTGATGGAGCAGCTGCAGCGGG:p.Q152_Q153insRERQHEVVMEQLQ	0.0127552177856265	.	.	.	.	.	.	.
2	46707812	46707812	2p21	G	GGCAGCACGAGGTGGTGATGGAGCAGCTGCAGCGGGAGCA	exonic	TMEM247	nonframeshift substitution	TMEM247:NM_001145051:exon2:c.386delinsGGCAGCACGAGGTGGTGATGGAGCAGCTGCAGCGGGAGCA:p.E141_R142insQQHEVVMEQLQRE	1.14895339344926e-14	.	.	.	.	.	.	.
2	70524451	70524451	2p13.3	C	T	exonic	FAM136A	nonsynonymous SNV	FAM136A:NM_001329752:exon3:c.G708A:p.M236I	9.40679157275859e-08	6.258e-05	D	B	B	N	D	0.071
2	70524452	70524452	2p13.3	A	G	exonic	FAM136A	nonsynonymous SNV	FAM136A:NM_001329752:exon3:c.T707C:p.M236T	9.40679157275859e-08	8.375e-05	D	B	B	D	D	0.478
2	70524508	70524508	2p13.3	A	ACAGC	exonic	FAM136A	frameshift substitution	FAM136A:NM_001329752:exon3:c.651delinsGCTGT:p.C217Wfs*9	7.57741134228447e-06	0	.	.	.	.	.	.
2	70524576	70524576	2p13.3	C	G	exonic	FAM136A	nonsynonymous SNV	FAM136A:NM_001329752:exon3:c.G583C:p.D195H	9.49889193876766e-05	0.0028	D	D	D	D	D	0.69
2	70524606	70524606	2p13.3	G	A	exonic	FAM136A	nonsynonymous SNV	FAM136A:NM_001329752:exon3:c.C553T:p.R185C	6.00119941917667e-05	0.0002	D	P	B	D	D	0.811
2	95542416	95542416	2q11.1	A	G	exonic	TEKT4	nonsynonymous SNV	TEKT4:NM_001286559:exon6:c.A664G:p.I222V	0.0139118826729395	0	D	D	P	D	D	0.186
2	96521477	96521477	2q11.1	A	AG	exonic	ANKRD36C	frameshift substitution	ANKRD36C:NM_001310154:exon84:c.5630delinsCT:p.L1877Pfs*9	1.02372982437212e-14	.	.	.	.	.	.	.
2	96521479	96521479	2q11.1	A	AT	exonic	ANKRD36C	frameshift substitution	ANKRD36C:NM_001310154:exon84:c.5628delinsAT:p.L1877Sfs*9	3.29581055541179e-09	.	.	.	.	.	.	.
2	97851077	97851077	2q11.2	C	G	exonic	ANKRD36	stopgain	ANKRD36:NM_001354587:exon29:c.C1964G:p.S655X	4.07112600341929e-15	.	.	.	.	.	A	.
2	97851078	97851078	2q11.2	A	AG	exonic	ANKRD36	frameshift substitution	ANKRD36:NM_001354587:exon29:c.1965delinsAG:p.K656Efs*5	4.07112600341929e-15	.	.	.	.	.	.	.
2	97915886	97915886	2q11.2	G	GC	exonic	ANKRD36	frameshift substitution	ANKRD36:NM_001354587:exon75:c.5730delinsGC:p.Q1911Pfs*4	5.50363298786881e-13	.	.	.	.	.	.	.
2	153476066	153476066	2q23.3	G	GCCA	exonic	FMNL2	nonframeshift substitution	FMNL2:NM_052905:exon15:c.1671delinsGCCA:p.P573_L574insP	7.53878496332396e-16	.	.	.	.	.	.	.
3	25646268	25646268	3p24.2	G	A	exonic	TOP2B	nonsynonymous SNV	TOP2B:NM_001068:exon33:c.C4457T:p.T1486M	0.00921659101743042	0.0197	D	D	B	D	P	0.149
3	65425560	65425560	3p14.1	T	TCTG	exonic	MAGI1	nonframeshift substitution	MAGI1:NM_001033057:exon9:c.1264delinsCAGA:p.Q421_T422insQ	3.25602667231412e-06	.	.	.	.	.	.	.
3	75713563	75713563	3p12.3	C	G	exonic	FRG2C	nonsynonymous SNV	FRG2C:NM_001124759:exon1:c.C33G:p.H11Q	5.46582934547732e-10	.	D	D	D	N	N	0.108
3	75714771	75714771	3p12.3	A	G	exonic	FRG2C	nonsynonymous SNV	FRG2C:NM_001124759:exon4:c.A428G:p.D143G	0.00805260652154729	.	T	D	D	N	N	0.165
3	75714950	75714950	3p12.3	C	A	exonic	FRG2C	nonsynonymous SNV	FRG2C:NM_001124759:exon4:c.C607A:p.L203M	1.14895339344926e-14	.	D	D	D	N	P	0.11
3	75715124	75715124	3p12.3	C	T	exonic	FRG2C	nonsynonymous SNV	FRG2C:NM_001124759:exon4:c.C781T:p.P261S	0.0290546154056501	.	D	D	D	U	P	0.088
3	75715173	75715173	3p12.3	C	T	exonic	FRG2C	nonsynonymous SNV	FRG2C:NM_001124759:exon4:c.C830T:p.A277V	5.89365155724997e-17	.	D	D	D	.	N	0.083
3	75715181	75715181	3p12.3	G	A	exonic	FRG2C	nonsynonymous SNV	FRG2C:NM_001124759:exon4:c.G838A:p.G280R	5.89365155724997e-17	.	D	D	D	.	N	0.121
3	75786035	75786035	3p12.3	G	GA	exonic	ZNF717	stoploss	ZNF717:NM_001128223:exon5:c.2739delinsTC:p.*915delinsLNTQPTPLWLLLQISPCSV*	1.99347235034343e-14	3.537e-05	.	.	.	.	.	.
3	75786243	75786243	3p12.3	C	T	exonic	ZNF717	nonsynonymous SNV	ZNF717:NM_001128223:exon5:c.G2531A:p.C844Y	4.07112600341929e-15	.	D	.	.	.	D	0.402
3	75786244	75786244	3p12.3	A	T	exonic	ZNF717	nonsynonymous SNV	ZNF717:NM_001128223:exon5:c.T2530A:p.C844S	0.0407949403874328	.	D	.	.	.	D	0.434
3	75786252	75786252	3p12.3	G	T	exonic	ZNF717	nonsynonymous SNV	ZNF717:NM_001128223:exon5:c.C2522A:p.P841H	1.80852190062043e-06	0.0445	D	.	.	.	D	0.124
3	75786256	75786256	3p12.3	T	A	exonic	ZNF717	stopgain	ZNF717:NM_001128223:exon5:c.A2518T:p.K840X	4.07112600341929e-15	.	.	.	.	.	D	.
3	75786278	75786278	3p12.3	A	C	exonic	ZNF717	nonsynonymous SNV	ZNF717:NM_001128223:exon5:c.T2496G:p.H832Q	5.27039482566033e-08	.	D	.	.	.	D	0.462
3	75786417	75786417	3p12.3	T	C	exonic	ZNF717	nonsynonymous SNV	ZNF717:NM_001128223:exon5:c.A2357G:p.Y786C	5.89365155724997e-17	.	D	.	.	.	D	0.184
3	75786518	75786518	3p12.3	A	C	exonic	ZNF717	nonsynonymous SNV	ZNF717:NM_001128223:exon5:c.T2256G:p.H752Q	1.20847828813716e-12	.	D	.	.	.	D	0.28
3	75786759	75786759	3p12.3	T	C	exonic	ZNF717	nonsynonymous SNV	ZNF717:NM_001128223:exon5:c.A2015G:p.K672R	3.67669437051932e-15	8.2e-06	D	.	.	.	D	0.059
3	75786764	75786764	3p12.3	C	CT	exonic	ZNF717	frameshift substitution	ZNF717:NM_001128223:exon5:c.2010delinsAG:p.K672Efs*79	2.81995424762365e-14	.	.	.	.	.	.	.
3	75786773	75786773	3p12.3	T	A	exonic	ZNF717	nonsynonymous SNV	ZNF717:NM_001128223:exon5:c.A2001T:p.R667S	1.42400847326856e-15	.	D	.	.	.	D	0.148
3	75786817	75786817	3p12.3	C	A	exonic	ZNF717	stopgain	ZNF717:NM_001128223:exon5:c.G1957T:p.G653X	0.0137410801662204	.	.	.	.	.	D	.
3	75786827	75786827	3p12.3	A	T	exonic	ZNF717	stopgain	ZNF717:NM_001128223:exon5:c.T1947A:p.C649X	1.20739992883716e-10	.	.	.	.	.	D	.
3	75787042	75787042	3p12.3	G	GAAAT	exonic	ZNF717	frameshift substitution	ZNF717:NM_001128223:exon5:c.1732delinsATTTC:p.L578Ifs*16	6.31624709747975e-10	.	.	.	.	.	.	.
3	75787044	75787044	3p12.3	A	ACTT	exonic	ZNF717	stopgain	ZNF717:NM_001128223:exon5:c.1730delinsAAGT:p.F577_P914del	6.31624709747975e-10	.	.	.	.	.	.	.
3	75787047	75787047	3p12.3	G	GACTTATA	exonic	ZNF717	stopgain	ZNF717:NM_001128223:exon5:c.1727delinsTATAAGTC:p.S576Lfs*2	4.92388232141083e-07	.	.	.	.	.	.	.
3	75787081	75787081	3p12.3	A	T	exonic	ZNF717	nonsynonymous SNV	ZNF717:NM_001128223:exon5:c.T1693A:p.C565S	3.12942470306391e-06	.	D	.	.	.	D	0.311
3	75787116	75787116	3p12.3	T	G	exonic	ZNF717	nonsynonymous SNV	ZNF717:NM_001128223:exon5:c.A1658C:p.H553P	2.8267431447743e-08	.	D	.	.	.	D	0.462
3	75787127	75787127	3p12.3	G	T	exonic	ZNF717	stopgain	ZNF717:NM_001128223:exon5:c.C1647A:p.Y549X	2.8267431447743e-08	.	.	.	.	.	D	.
3	75787770	75787770	3p12.3	C	T	exonic	ZNF717	nonsynonymous SNV	ZNF717:NM_001128223:exon5:c.G1004A:p.G335E	0.00693515313832917	.	D	.	.	.	D	0.099
3	75788028	75788028	3p12.3	G	C	exonic	ZNF717	stopgain	ZNF717:NM_001128223:exon5:c.C746G:p.S249X	3.75232318418357e-16	.	.	.	.	.	D	.
3	75788150	75788150	3p12.3	A	AG	exonic	ZNF717	frameshift substitution	ZNF717:NM_001128223:exon5:c.624delinsCT:p.Q210Sfs*3	2.81995424762365e-14	.	.	.	.	.	.	.
3	75790783	75790783	3p12.3	G	GGTCTCCAGCATCATGTCCCTGTACAGGTTTCTTCTGAGCATCATCCAGGTCCTGCTACTCCTCCCAGGTGAAGTGCATAGCTACCTCCTCAAAGGATGCCAACTCCTGTAATGATAGCAGGCTGTTATAA	exonic	ZNF717	stopgain	ZNF717:NM_001128223:exon3:c.162delinsTTATAACAGCCTGCTATCATTACAGGAGTTGGCATCCTTTGAGGAGGTAGCTATGCACTTCACCTGGGAGGAGTAGCAGGACCTGGATGATGCTCAGAAGAAACCTGTACAGGGACATGATGCTGGAGACC:p.S56Nfs*24	5.5129164296909e-06	0.0156	.	.	.	.	.	.
3	100170600	100170600	3q12.2	A	ATCCTAGAAGGCATTCTCATGAGGACCAGGAATTCCGATGCCGATCGTCTGACCGTCT	exonic	LNP1	nonframeshift substitution	LNP1:NM_001085451:exon3:c.194delinsATCCTAGAAGGCATTCTCATGAGGACCAGGAATTCCGATGCCGATCGTCTGACCGTCT:p.S80_H81insSDRLPRRHSHEDQEFRCRS	5.1164091477409e-23	.	.	.	.	.	.	.
4	88535832	88535832	4q22.1	A	ATAGCAGTGACAGCAGCAG	exonic	DSPP	nonframeshift substitution	DSPP:NM_014208:exon5:c.2018delinsATAGCAGTGACAGCAGCAG:p.S684_N685insSSSDSS	0.00115604624361599	.	.	.	.	.	.	.
4	103826769	103826769	4q24	G	A	exonic	SLC9B1	stopgain	SLC9B1:NM_001100874:exon11:c.C1234T:p.R412X	5.20066388649346e-16	0.0002	.	.	.	D	A	.
4	190876192	190876192	4q35.2	A	C	exonic	FRG1	nonsynonymous SNV	FRG1:NM_004477:exon5:c.A318C:p.R106S	1.05019908671143e-10	0.0009	D	P	P	D	D	0.249
5	96219561	96219561	5q15	C	T	exonic	ERAP2	nonsynonymous SNV	ERAP2:NM_001130140:exon3:c.C641T:p.P214L	0.00861653202439515	0.0197	D	D	D	D	D	0.347
6	17606159	17606159	6p22.3	C	A	exonic	FAM8A1	nonsynonymous SNV	FAM8A1:NM_016255:exon4:c.C1012A:p.L338I	0.0030981791001001	0	T	D	D	D	D	0.238
6	17606162	17606162	6p22.3	C	T	exonic	FAM8A1	stopgain	FAM8A1:NM_016255:exon4:c.C1015T:p.R339X	0.0030981791001001	1.67e-05	.	.	.	D	A	.
6	17606169	17606169	6p22.3	T	A	exonic	FAM8A1	nonsynonymous SNV	FAM8A1:NM_016255:exon4:c.T1022A:p.V341E	0.00150517121516301	4.19e-05	D	D	D	D	D	0.721
6	31324601	31324601	6p21.33	C	CA	exonic	HLA-B	frameshift substitution	HLA-B:NM_005514:exon2:c.207delinsTG:p.E69Dfs*30	0.00487410819705332	0.014	.	.	.	.	.	.
6	32487158	32487158	6p21.32	G	GCA	exonic	HLA-DRB5	frameshift substitution	HLA-DRB5:NM_002125:exon3:c.641delinsTGC:p.T214Mfs*17	0.000119911873198991	.	.	.	.	.	.	.
6	32487215	32487215	6p21.32	C	CT	exonic	HLA-DRB5	frameshift substitution	HLA-DRB5:NM_002125:exon3:c.584delinsAG:p.R195Qfs*28	0.00106865489376268	.	.	.	.	.	.	.
6	32489844	32489844	6p21.32	C	T	exonic	HLA-DRB5	nonsynonymous SNV	HLA-DRB5:NM_002125:exon2:c.G208A:p.D70N	0.000510568204234797	0.0006	D	P	B	N	D	0.117
6	32489852	32489852	6p21.32	A	G	exonic	HLA-DRB5	nonsynonymous SNV	HLA-DRB5:NM_002125:exon2:c.T200C:p.L67S	0.000119861529321103	0.0114	D	D	P	N	N	0.134
6	32549345	32549345	6p21.32	G	GCA	exonic	HLA-DRB1	frameshift substitution	HLA-DRB1:NM_002124:exon3:c.641delinsTGC:p.T214Mfs*17	0.0466738299710863	0.0415	.	.	.	.	.	.
6	32549402	32549402	6p21.32	C	CT	exonic	HLA-DRB1	frameshift substitution	HLA-DRB1:NM_002124:exon3:c.584delinsAG:p.R195Qfs*28	1.73953831904506e-08	0.0027	.	.	.	.	.	.
6	32549424	32549424	6p21.32	C	T	exonic	HLA-DRB1	nonsynonymous SNV	HLA-DRB1:NM_002124:exon3:c.G562A:p.V188M	1.11185255072244e-06	0.0386	D	D	D	N	D	0.236
6	32549584	32549584	6p21.32	C	CT	exonic	HLA-DRB1	frameshift substitution	HLA-DRB1:NM_002124:exon3:c.402delinsAG:p.T135Dfs*23	6.21563421354415e-05	0.0031	.	.	.	.	.	.
6	32551960	32551960	6p21.32	T	TCC	exonic	HLA-DRB1	frameshift substitution	HLA-DRB1:NM_002124:exon2:c.296delinsGGA:p.Q99Rfs*31	3.91921684574949e-11	0.0208	.	.	.	.	.	.
6	32552026	32552026	6p21.32	C	T	exonic	HLA-DRB1	nonsynonymous SNV	HLA-DRB1:NM_002124:exon2:c.G230A:p.R77Q	0.0155923764092491	0.0034	D	D	D	N	N	0.231
6	32552050	32552050	6p21.32	A	T	exonic	HLA-DRB1	nonsynonymous SNV	HLA-DRB1:NM_002124:exon2:c.T206A:p.F69Y	0.00592126435423151	0.0029	T	D	D	N	D	0.224
6	32552117	32552117	6p21.32	A	G	exonic	HLA-DRB1	nonsynonymous SNV	HLA-DRB1:NM_002124:exon2:c.T139C:p.F47L	0.0254325412279159	0.002	D	D	D	N	N	0.034
7	56087300	56087300	7p11.2	C	T	exonic	PSPH	nonsynonymous SNV	PSPH:NM_001370509:exon4:c.G268A:p.G90S	3.75796817036048e-12	0.0002	D	P	P	D	D	0.738
7	56087365	56087365	7p11.2	A	G	exonic	PSPH	nonsynonymous SNV	PSPH:NM_001370509:exon4:c.T203C:p.L68P	1.30921635113502e-14	0.0007	D	P	P	N	D	0.748
7	56087374	56087374	7p11.2	C	T	exonic	PSPH	nonsynonymous SNV	PSPH:NM_001370509:exon4:c.G194A:p.R65H	1.30921635113502e-14	0.0007	D	D	D	D	D	0.818
7	56087399	56087399	7p11.2	G	A	exonic	PSPH	nonsynonymous SNV	PSPH:NM_001370509:exon4:c.C169T:p.P57S	1.30921635113502e-14	0.0085	T	B	B	D	D	0.216
7	56087423	56087423	7p11.2	G	A	exonic	PSPH	nonsynonymous SNV	PSPH:NM_001370509:exon4:c.C145T:p.R49W	1.30921635113502e-14	0.0289	D	B	B	D	D	0.595
7	56088811	56088811	7p11.2	T	C	exonic	PSPH	nonsynonymous SNV	PSPH:NM_001370509:exon3:c.A95G:p.D32G	0.016543160021502	0.042	D	P	D	D	D	0.692
7	100552714	100552714	7q22.1	C	CGT	exonic	MUC3A	frameshift substitution	MUC3A:NM_005960:exon4:c.3295delinsCGT:p.R1100Afs*10	6.43205930846156e-12	0.0205	.	.	.	.	.	.
7	100612955	100612955	7q22.1	A	ACTG	exonic	MUC12	nonframeshift substitution	MUC12:NM_001164462:exon1:c.52delinsACTG:p.T18_T19insA	3.67669437051932e-15	0.0023	.	.	.	.	.	.
7	100677645	100677645	7q22.1	C	A	exonic	MUC17	nonsynonymous SNV	MUC17:NM_001040105:exon3:c.C2948A:p.T983N	1.20966039629414e-05	0.0225	D	D	D	.	N	0.028
7	100678622	100678622	7q22.1	G	A	exonic	MUC17	nonsynonymous SNV	MUC17:NM_001040105:exon3:c.G3925A:p.V1309M	0.000245043520612139	0.0312	D	D	P	.	N	0.066
7	142460744	142460744	7q34	G	C	exonic	PRSS1	nonsynonymous SNV	PRSS1:NM_002769:exon5:c.G617C:p.C206S	0.00137665150627382	0.0003	D	B	D	D	D	0.653
7	151927023	151927023	7q36.1	G	C	exonic	KMT2C	stopgain	KMT2C:NM_170606:exon18:c.C2961G:p.Y987X	3.24152198831693e-05	.	.	.	.	U	A	.
7	151935799	151935799	7q36.1	A	G	exonic	KMT2C	nonsynonymous SNV	KMT2C:NM_170606:exon15:c.T2645C:p.I882T	0.0175272075007494	.	D	D	P	D	D	0.559
7	151935866	151935866	7q36.1	G	A	exonic	KMT2C	nonsynonymous SNV	KMT2C:NM_170606:exon15:c.C2578T:p.P860S	1.69493279228055e-05	.	D	P	B	D	D	0.296
7	151935871	151935871	7q36.1	C	A	exonic	KMT2C	nonsynonymous SNV	KMT2C:NM_170606:exon15:c.G2573T:p.W858L	0.000106385404749782	.	D	D	D	D	D	0.518
8	101721705	101721705	8q22.3	G	T	exonic	PABPC1	nonsynonymous SNV	PABPC1:NM_002568:exon8:c.C1227A:p.F409L	0.000347273684152518	6.816e-05	T	B	B	D	D	0.347
8	101721709	101721709	8q22.3	T	A	exonic	PABPC1	nonsynonymous SNV	PABPC1:NM_002568:exon8:c.A1223T:p.Y408F	7.82144561506612e-05	0.0003	T	B	B	D	D	0.186
8	101721727	101721727	8q22.3	G	A	exonic	PABPC1	nonsynonymous SNV	PABPC1:NM_002568:exon8:c.C1205T:p.P402L	0.0014567531044712	0.029	D	B	B	D	D	0.359
9	33386465	33386465	9p13.3	A	G	exonic	AQP7	nonsynonymous SNV	AQP7:NM_001318156:exon4:c.T172C:p.Y58H	3.67669437051932e-15	0.0071	D	P	P	D	D	0.853
9	33796785	33796785	9p13.3	C	G	exonic	PRSS3	nonsynonymous SNV	PRSS3:NM_001197098:exon2:c.C164G:p.A55G	3.68168650179341e-06	0	T	B	B	D	D	0.635
9	33797928	33797928	9p13.3	G	GCC	exonic	PRSS3	frameshift substitution	PRSS3:NM_001197098:exon3:c.281delinsGCC:p.R94Sfs*11	3.67669437051932e-15	.	.	.	.	.	.	.
9	33798042	33798042	9p13.3	G	C	exonic	PRSS3	nonsynonymous SNV	PRSS3:NM_001197098:exon3:c.G395C:p.C132S	1.97225736690187e-12	8.473e-06	D	B	P	D	D	0.616
9	107533159	107533159	9q31.1	A	G	exonic	NIPSNAP3B	nonsynonymous SNV	NIPSNAP3B:NM_018376:exon4:c.A460G:p.K154E	0.0179586426166291	0.0267	D	D	D	D	P	0.202
10	126683071	126683071	10q26.13	G	C	exonic	CTBP2	nonsynonymous SNV	CTBP2:NM_001363508:exon5:c.C951G:p.N317K	1.42400847326856e-15	.	D	D	D	D	D	0.645
10	126683087	126683087	10q26.13	T	C	exonic	CTBP2	nonsynonymous SNV	CTBP2:NM_001363508:exon5:c.A935G:p.N312S	1.02372982437212e-14	1.22e-05	T	B	B	D	D	0.164
10	126683123	126683123	10q26.13	A	C	exonic	CTBP2	nonsynonymous SNV	CTBP2:NM_001363508:exon5:c.T899G:p.L300W	3.20380923592659e-09	.	D	D	D	D	D	0.944
10	126683190	126683190	10q26.13	C	A	exonic	CTBP2	nonsynonymous SNV	CTBP2:NM_001363508:exon5:c.G832T:p.D278Y	0.0136844576136764	.	D	D	D	D	D	0.944
11	1017092	1017092	11p15.5	G	C	exonic	MUC6	nonsynonymous SNV	MUC6:NM_005961:exon31:c.C5709G:p.S1903R	7.82144561506612e-05	0	D	D	D	.	N	0.04
11	1017280	1017280	11p15.5	G	T	exonic	MUC6	nonsynonymous SNV	MUC6:NM_005961:exon31:c.C5521A:p.P1841T	1.39283330790754e-14	1.878e-05	D	D	D	.	N	0.113
11	1017294	1017294	11p15.5	A	T	exonic	MUC6	nonsynonymous SNV	MUC6:NM_005961:exon31:c.T5507A:p.L1836H	6.97908102470785e-17	5.531e-06	D	D	D	.	N	0.039
11	1651199	1651199	11p15.5	A	AGGCTGTGGCTCC	exonic	KRTAP5-5	nonframeshift substitution	KRTAP5-5:NM_001001480:exon1:c.129delinsAGGCTGTGGCTCC:p.G46_G47insSGCG	3.84707556855788e-11	.	.	.	.	.	.	.
11	56143255	56143255	11q12.1	T	TGA	exonic	OR8U1;OR8U8	frameshift substitution	OR8U1:NM_001005204:exon1:c.156delinsTGA:p.T53Efs*15	3.67669437051932e-15	0.0017	.	.	.	.	.	.
11	64083269	64083269	11q13.1	G	A	exonic	ESRRA	nonsynonymous SNV	ESRRA:NM_001282450:exon7:c.G1103A:p.G368D	7.85536572967517e-11	0.0062	T	P	B	D	D	0.512
11	64083290	64083290	11q13.1	G	A	exonic	ESRRA	nonsynonymous SNV	ESRRA:NM_001282450:exon7:c.G1124A:p.R375Q	8.21843705510879e-12	0.0012	T	P	B	D	D	0.367
11	64083293	64083293	11q13.1	G	T	exonic	ESRRA	nonsynonymous SNV	ESRRA:NM_001282450:exon7:c.G1127T:p.R376L	3.23466106938314e-11	0.0005	T	B	B	D	D	0.645
11	64083320	64083320	11q13.1	T	C	exonic	ESRRA	nonsynonymous SNV	ESRRA:NM_001282450:exon7:c.T1154C:p.L385P	1.10569992407798e-05	0.0009	D	D	D	D	D	0.75
11	64083328	64083328	11q13.1	C	T	exonic	ESRRA	nonsynonymous SNV	ESRRA:NM_001282450:exon7:c.C1162T:p.L388F	0.0290546154056501	0.0071	D	D	D	D	D	0.522
12	4708199	4708199	12p13.32	A	G	exonic	DYRK4	nonsynonymous SNV	DYRK4:NM_003845:exon7:c.A566G:p.N189S	0.0407949403874328	0.026	D	D	P	D	D	0.312
12	11244067	11244067	12p13.2	A	ATT	exonic	TAS2R43	frameshift substitution	TAS2R43:NM_176884:exon1:c.762delinsAAT:p.S254Rfs*27	1.41384980721653e-17	0.0005	.	.	.	.	.	.
12	50745791	50745791	12q13.12	C	CGCCTGCTGAGGGGTGAGAGAGATCCCCAGAGCCTGGGCCTGCTGAGGGGTGAGAGGGATACCCAGGGCCTGG	exonic	FAM186A	nonframeshift substitution	FAM186A:NM_001145475:exon4:c.4824delinsCCAGGCCCTGGGTATCCCTCTCACCCCTCAGCAGGCCCAGGCTCTGGGGATCTCTCTCACCCCTCAGCAGGCG:p.A1610_Q1611insLGIPLTPQQAQALGISLTPQQAQA	9.19480156992245e-25	.	.	.	.	.	.	.
12	50745863	50745863	12q13.12	C	CCTGCTGAGGGGTGAGAGGGATCCCCAGGGCCTGG	exonic	FAM186A	frameshift substitution	FAM186A:NM_001145475:exon4:c.4752delinsCCAGGCCCTGGGGATCCCTCTCACCCCTCAGCAGG:p.E1586Afs*92	2.51302886659475e-27	.	.	.	.	.	.	.
12	53045626	53045626	12q13.13	T	TGCCGCCTCCAAAGCC	exonic	KRT2	nonframeshift substitution	KRT2:NM_000423:exon1:c.301delinsGGCTTTGGAGGCGGCA:p.S100_S101insGFGGG	8.7588264351722e-18	.	.	.	.	.	.	.
12	53207583	53207583	12q13.13	C	CCACCAAAGCCACCAGTGCCGAAACCAGCTCCGAAGCCGCCGG	exonic	KRT4	nonframeshift substitution	KRT4:NM_002272:exon1:c.260delinsCCGGCGGCTTCGGAGCTGGTTTCGGCACTGGTGGCTTTGGTGG:p.G86_G87insAGGFGAGFGTGGFG	3.79995935452679e-11	.	.	.	.	.	.	.
12	53343007	53343007	12q13.13	G	A	exonic	KRT18	nonsynonymous SNV	KRT18:NM_000224:exon1:c.G50A:p.G17D	4.27245242763973e-17	1.241e-05	D	D	P	N	D	0.603
12	53343036	53343036	12q13.13	C	T	exonic	KRT18	nonsynonymous SNV	KRT18:NM_000224:exon1:c.C79T:p.R27W	2.59336338118899e-19	.	D	B	B	N	D	0.355
12	53343059	53343059	12q13.13	C	A	exonic	KRT18	nonsynonymous SNV	KRT18:NM_000224:exon1:c.C102A:p.S34R	8.14828180338227e-20	.	D	B	B	D	D	0.583
12	53343069	53343069	12q13.13	G	T	exonic	KRT18	nonsynonymous SNV	KRT18:NM_000224:exon1:c.G112T:p.G38C	2.5256143789383e-20	.	D	D	P	D	D	0.733
12	124824721	124824721	12q24.31	C	CGCCGCTGCT	exonic	NCOR2	nonframeshift substitution	NCOR2:NM_001077261:exon38:c.5488delinsAGCAGCGGCG:p.G1829_G1830insSSG	0.0125153258724792	.	.	.	.	.	.	.
13	33629393	33629393	13q13.1	C	T	exonic	KL	nonsynonymous SNV	KL:NM_004795:exon3:c.C1540T:p.P514S	0.0314591810478452	0.0289	T	B	B	D	D	0.186
14	92537353	92537353	14q32.12	C	CG	exonic	ATXN3	frameshift substitution	ATXN3:NM_001164782:exon2:c.69delinsCG:p.P25Tfs*24	3.84707556855788e-11	.	.	.	.	.	.	.
15	79058183	79058183	15q25.1	T	TTGGGTCC	exonic	ADAMTS7	frameshift substitution	ADAMTS7:NM_014272:exon19:c.4070delinsGGACCCAA:p.K1357Rfs*7	9.35940004190785e-11	0.0017	.	.	.	.	.	.
15	85788498	85788498	15q25.3	T	TCTGCAGGAGCTGGAGAGG	exonic	GOLGA6L3	nonframeshift substitution	GOLGA6L3:NM_001310153:exon8:c.1191delinsTCTGCAGGAGCTGGAGAGG:p.L404_R405insQELERL	3.42371693913657e-20	.	.	.	.	.	.	.
15	90294304	90294304	15q26.1	C	CG	exonic	MESP1	frameshift substitution	MESP1:NM_018670:exon1:c.159delinsCG:p.S54Efs*18	0.0189833389760706	0.0291	.	.	.	.	.	.
15	90294306	90294306	15q26.1	C	CACGGGGCTCGG	exonic	MESP1	frameshift substitution	MESP1:NM_018670:exon1:c.157delinsCCGAGCCCCGTG:p.A53Pfs*21	0.0189833389760706	0.0371	.	.	.	.	.	.
16	3017852	3017852	16p13.3	G	A	exonic	KREMEN2	nonsynonymous SNV	KREMEN2:NM_001253725:exon8:c.G1024A:p.G342R	0.0381504956434201	0.0224	T	D	P	U	D	0.178
16	21747639	21747639	16p12.2	G	T	exonic	OTOA	stopgain	OTOA:NM_170664:exon12:c.G1387T:p.E463X	0.00475562934640751	0.0003	.	.	.	N	A	.
16	71122408	71122408	16q22.2	C	T	exonic	HYDIN	nonsynonymous SNV	HYDIN:NM_001198542:exon12:c.G1547A:p.G516D	7.59157372366701e-05	.	D	D	D	U	D	0.334
17	5036211	5036211	17p13.2	C	T	exonic	USP6	nonsynonymous SNV	USP6:NM_004505:exon5:c.C202T:p.R68W	1.44695087744073e-12	0.0313	T	D	B	D	N	0.082
17	5036214	5036214	17p13.2	C	T	exonic	USP6	nonsynonymous SNV	USP6:NM_004505:exon5:c.C205T:p.R69W	7.87351433919902e-12	0.0302	D	P	B	D	N	0.071
17	21319436	21319436	17p11.2	G	A	exonic	KCNJ12;KCNJ18	nonsynonymous SNV	KCNJ18:NM_001194958:exon3:c.G782A:p.R261H	2.52633839427545e-14	0.0249	D	.	.	D	D	0.862
17	21319439	21319439	17p11.2	T	G	exonic	KCNJ12;KCNJ18	nonsynonymous SNV	KCNJ18:NM_001194958:exon3:c.T785G:p.I262S	5.89365155724997e-17	0.019	D	.	.	D	D	0.92
17	21319519	21319519	17p11.2	G	C	exonic	KCNJ12;KCNJ18	nonsynonymous SNV	KCNJ18:NM_001194958:exon3:c.G865C:p.E289Q	5.89365155724997e-17	0.0163	T	.	.	D	D	0.495
17	21319523	21319523	17p11.2	C	T	exonic	KCNJ12;KCNJ18	nonsynonymous SNV	KCNJ18:NM_001194958:exon3:c.C869T:p.T290M	5.89365155724997e-17	0.0227	T	D	P	D	D	0.569
17	39190954	39190954	17q21.2	G	GCAGCAGCTTGGCTGGCAGCAGCTGGTCTCA	exonic	KRTAP1-3	nonframeshift substitution	KRTAP1-3:NM_030966:exon1:c.120delinsTGAGACCAGCTGCTGCCAGCCAAGCTGCTGC:p.C40_Q41insETSCCQPSCC	5.54553087954349e-10	.	.	.	.	.	.	.
17	39346595	39346595	17q21.2	T	TGCTGTGGGTCCAGCTGCTGCCAGCCTA	exonic	KRTAP9-1	nonframeshift substitution	KRTAP9-1:NM_001190460:exon1:c.457delinsTGCTGTGGGTCCAGCTGCTGCCAGCCTA:p.P161_C162insSCGSSCCQP	2.27932051887206e-06	.	.	.	.	.	.	.
17	39411670	39411670	17q21.2	T	TACCTGCTGCAGGACC	exonic	KRTAP9-9	nonframeshift substitution	KRTAP9-9:NM_030975:exon1:c.33delinsTACCTGCTGCAGGACC:p.C18_W19insCRTTC	1.78627993440915e-17	.	.	.	.	.	.	.
17	45214617	45214617	17q21.32	G	GC	exonic	CDC27	frameshift substitution	CDC27:NM_001353050:exon12:c.1523delinsGC:p.T508Sfs*6	2.5256143789383e-20	.	.	.	.	.	.	.
17	45214648	45214648	17q21.32	G	C	exonic	CDC27	nonsynonymous SNV	CDC27:NM_001353050:exon12:c.C1492G:p.Q498E	7.4451903525426e-07	.	D	D	P	D	D	0.315
17	45214651	45214651	17q21.32	T	G	exonic	CDC27	nonsynonymous SNV	CDC27:NM_001353050:exon12:c.A1489C:p.I497L	7.4451903525426e-07	.	D	B	B	D	D	0.089
17	45214654	45214654	17q21.32	C	T	exonic	CDC27	nonsynonymous SNV	CDC27:NM_001353050:exon12:c.G1486A:p.A496T	7.4451903525426e-07	0	D	D	D	D	D	0.563
17	45214669	45214669	17q21.32	T	G	exonic	CDC27	nonsynonymous SNV	CDC27:NM_001353050:exon12:c.A1471C:p.K491Q	7.4451903525426e-07	.	D	D	P	D	D	0.328
17	45216132	45216132	17q21.32	T	G	exonic	CDC27	nonsynonymous SNV	CDC27:NM_001353050:exon11:c.A1386C:p.L462F	5.20066388649346e-16	0	D	D	D	D	D	0.559
17	45216162	45216162	17q21.32	A	C	exonic	CDC27	nonsynonymous SNV	CDC27:NM_001353050:exon11:c.T1356G:p.D452E	7.55940524505119e-15	.	T	B	B	D	D	0.338
17	45216169	45216169	17q21.32	T	G	exonic	CDC27	nonsynonymous SNV	CDC27:NM_001353050:exon11:c.A1349C:p.Q450P	2.85593580300692e-15	.	D	D	D	D	D	0.723
17	45216172	45216172	17q21.32	A	G	exonic	CDC27	nonsynonymous SNV	CDC27:NM_001353050:exon11:c.T1346C:p.L449P	7.55940524505119e-15	.	D	D	D	D	D	0.861
17	45219332	45219332	17q21.32	T	G	exonic	CDC27	nonsynonymous SNV	CDC27:NM_001353050:exon10:c.A1147C:p.N383H	5.0154894912958e-13	0.0002	D	D	P	D	D	0.364
17	45221273	45221273	17q21.32	A	C	exonic	CDC27	nonsynonymous SNV	CDC27:NM_001353050:exon8:c.T855G:p.F285L	1.91484581593393e-07	.	T	P	B	D	D	0.41
17	45221286	45221286	17q21.32	C	T	exonic	CDC27	nonsynonymous SNV	CDC27:NM_001353050:exon8:c.G842A:p.S281N	3.91126908867418e-09	0.0009	D	D	P	D	D	0.518
17	45234673	45234673	17q21.32	T	TGGC	exonic	CDC27	nonframeshift substitution	CDC27:NM_001353050:exon4:c.244delinsGCCA:p.C81_T82insA	8.14828180338227e-20	.	.	.	.	.	.	.
17	45234747	45234747	17q21.32	T	TCCCCCCTATTTCACATCATGATTCAAAGGGA	exonic	CDC27	stopgain	CDC27:NM_001353050:exon4:c.170delinsTCCCTTTGAATCATGATGTGAAATAGGGGGGA:p.E57Vfs*9	3.91126908867418e-09	.	.	.	.	.	.	.
17	65955758	65955758	17q24.2	T	TCCTCCAGCC	exonic	BPTF	nonframeshift substitution	BPTF:NM_182641:exon24:c.8028delinsTCCTCCAGCC:p.P2684_P2685insAPP	0.0103929504790138	.	.	.	.	.	.	.
19	501701	501701	19p13.3	G	GACACCACCTCCCCGGAGCCTCCCA	exonic	MADCAM1	nonframeshift substitution	MADCAM1:NM_130760:exon4:c.700delinsGACACCACCTCCCCGGAGCCTCCCA:p.E239_S240insPPNTTSPE	2.36550840036669e-05	.	.	.	.	.	.	.
19	501743	501743	19p13.3	T	TCTCCCGACACCACCTCCCAGGAGCCTCCCGACACCACCTCCCAGGAGC	exonic	MADCAM1	nonframeshift substitution	MADCAM1:NM_130760:exon4:c.742delinsTCTCCCGACACCACCTCCCAGGAGCCTCCCGACACCACCTCCCAGGAGC:p.S261_P262insQEPPDTTSQEPPDTTS	2.95673073174607e-30	.	.	.	.	.	.	.
19	1037715	1037715	19p13.3	T	C	exonic	CNN2	nonsynonymous SNV	CNN2:NM_201277:exon6:c.T629C:p.M210T	2.33679212676785e-17	4.106e-06	D	D	P	U	D	0.567
19	1037716	1037716	19p13.3	G	A	exonic	CNN2	nonsynonymous SNV	CNN2:NM_201277:exon6:c.G630A:p.M210I	2.33679212676785e-17	4.106e-06	D	D	P	U	D	0.47
19	1037718	1037718	19p13.3	G	T	exonic	CNN2	nonsynonymous SNV	CNN2:NM_201277:exon6:c.G632T:p.G211V	2.33679212676785e-17	4.107e-06	D	D	D	U	D	0.929
19	1037756	1037756	19p13.3	G	A	exonic	CNN2	nonsynonymous SNV	CNN2:NM_201277:exon6:c.G670A:p.G224S	8.14502807480752e-19	0.0001	D	D	P	U	D	0.911
19	55317530	55317530	19q13.42	A	AGG	exonic	KIR2DL4;LOC112268354	frameshift substitution	KIR2DL4:NM_001080770:exon4:c.486delinsAGG:p.A163Gfs*78	1.73015698942109e-05	.	.	.	.	.	.	.
19	55358654	55358654	19q13.42	T	TGC	exonic	KIR2DS4	frameshift substitution	KIR2DS4:NM_001281972:exon5:c.658delinsTGC:p.Y220Cfs*51	1.73015698942109e-05	.	.	.	.	.	.	.
22	23653975	23653975	22q11.23	T	TCCGG	exonic	BCR	frameshift substitution	BCR:NM_021574:exon18:c.3142delinsTCCGG:p.V1050Rfs*17	0.0135759571010778	1.228e-05	.	.	.	.	.	.
22	25023441	25023441	22q11.23	C	T	exonic	GGT1	nonsynonymous SNV	GGT1:NM_001288833:exon12:c.C1063T:p.R355W	2.52633839427545e-14	1.222e-05	D	D	P	D	D	0.13
22	25023540	25023540	22q11.23	G	A	exonic	GGT1	nonsynonymous SNV	GGT1:NM_001288833:exon12:c.G1162A:p.A388T	6.97908102470785e-17	2.749e-05	T	B	B	D	D	0.218
22	29075651	29075651	22q12.1	G	A	exonic	TTC28	stopgain	TTC28:NM_001145418:exon1:c.C61T:p.R21X	0.0179586426166291	0.0026	.	.	.	.	A	.
22	29885567	29885567	22q12.2	A	AAAGTCCCCTGAGAAGGCC	exonic	NEFH	nonframeshift substitution	NEFH:NM_021076:exon4:c.1938delinsAAAGTCCCCTGAGAAGGCC:p.K657_E658insAKSPEK	3.03542897155787e-13	.	.	.	.	.	.	.
X	55172630	55172630	Xp11.21	G	A	exonic	FAM104B	stopgain	FAM104B:NM_001166699:exon3:c.C238T:p.Q80X	0.00576187380978417	5.745e-06	.	.	.	U	D	.
X	118603706	118603706	Xq24	A	AG	exonic	SLC25A5	frameshift substitution	SLC25A5:NM_001152:exon2:c.194delinsAG:p.V67Sfs*8	2.5256143789383e-20	0.0001	.	.	.	.	.	.
X	118603729	118603729	Xq24	G	A	exonic	SLC25A5	nonsynonymous SNV	SLC25A5:NM_001152:exon2:c.G217A:p.G73S	4.43899316750703e-13	0.0002	D	D	D	D	P	0.966
X	118603742	118603742	Xq24	A	C	exonic	SLC25A5	nonsynonymous SNV	SLC25A5:NM_001152:exon2:c.A230C:p.N77T	4.72423576603988e-19	0.0006	D	D	D	D	P	0.829
X	118603747	118603747	Xq24	A	T	exonic	SLC25A5	nonsynonymous SNV	SLC25A5:NM_001152:exon2:c.A235T:p.I79F	4.72423576603988e-19	0.0007	D	D	P	D	P	0.912
X	118603864	118603864	Xq24	G	A	exonic	SLC25A5	nonsynonymous SNV	SLC25A5:NM_001152:exon2:c.G352A:p.A118T	6.00765498195901e-16	1.753e-05	D	P	B	D	D	0.772
X	118603873	118603873	Xq24	G	T	exonic	SLC25A5	nonsynonymous SNV	SLC25A5:NM_001152:exon2:c.G361T:p.G121C	2.0596461791998e-16	5.817e-06	D	D	D	D	D	0.914
1	12907518	12907518	1p36.21	T	A	exonic	HNRNPCL1	nonsynonymous SNV	HNRNPCL1:NM_001013631:exon2:c.C625T:p.L209F	1.54870340607038e-05	0.0446	D	D	D	U	D	0.13
1	118509284	118509284	1p12	G	T	exonic	SPAG17	nonsynonymous SNV	SPAG17:NM_206996:exon47:c.C6480A:p.H2160Q	0.015072626720524	0.0304	T	D	D	N	N	0.11
1	248722428	248722428	1q44	A	ACG	exonic	OR2T29;OR2T5	frameshift substitution	OR2T29:NM_001004694:exon1:c.365delinsCGT:p.M122Tfs*20	0.0137410801662204	0.0027	.	.	.	.	.	.
2	95542363	95542363	2q11.1	C	G	exonic	TEKT4	nonsynonymous SNV	TEKT4:NM_001286559:exon6:c.C611G:p.A204G	1.91484581593393e-07	.	D	D	D	D	D	0.223
2	98128064	98128064	2q11.2	A	AG	exonic	ANKRD36B	frameshift substitution	ANKRD36B:NM_025190:exon39:c.3257delinsCT:p.L1086Pfs*9	0.0137410801662204	.	.	.	.	.	.	.
2	98128066	98128066	2q11.2	A	AT	exonic	ANKRD36B	frameshift substitution	ANKRD36B:NM_025190:exon39:c.3255delinsAT:p.L1086Sfs*9	0.0466738299710863	.	.	.	.	.	.	.
2	233712225	233712225	2q37.1	C	CCG	exonic	GIGYF2	frameshift substitution	GIGYF2:NM_001103148:exon26:c.3610delinsCCG:p.Q1205Hfs*25	0.000510568204234797	0.0465	.	.	.	.	.	.
2	233712227	233712227	2q37.1	A	AG	exonic	GIGYF2	frameshift substitution	GIGYF2:NM_001103148:exon26:c.3612delinsAG:p.Q1205Afs*46	0.00377329271578839	0.0342	.	.	.	.	.	.
3	75787032	75787032	3p12.3	T	C	exonic	ZNF717	nonsynonymous SNV	ZNF717:NM_001128223:exon5:c.A1742G:p.H581R	7.39684945814911e-09	5.093e-05	D	.	.	.	D	0.389
3	75787405	75787405	3p12.3	C	T	exonic	ZNF717	nonsynonymous SNV	ZNF717:NM_001128223:exon5:c.G1369A:p.G457R	5.96957311129018e-16	.	D	.	.	.	D	0.155
3	75787416	75787416	3p12.3	C	T	exonic	ZNF717	nonsynonymous SNV	ZNF717:NM_001128223:exon5:c.G1358A:p.C453Y	3.1337014828874e-15	1.76e-05	D	.	.	.	D	0.345
3	75787516	75787516	3p12.3	C	G	exonic	ZNF717	nonsynonymous SNV	ZNF717:NM_001128223:exon5:c.G1258C:p.E420Q	6.61956720231271e-10	.	D	.	.	.	D	0.19
3	75787519	75787519	3p12.3	C	A	exonic	ZNF717	nonsynonymous SNV	ZNF717:NM_001128223:exon5:c.G1255T:p.G419W	1.29231434969055e-11	.	D	.	.	.	D	0.122
3	75787732	75787732	3p12.3	A	C	exonic	ZNF717	nonsynonymous SNV	ZNF717:NM_001128223:exon5:c.T1042G:p.F348V	6.72437559662916e-09	.	D	.	.	.	D	0.217
3	195515414	195515414	3q29	T	TGGTGACAGGAAGAGGGGTGGCGTGACCTGTGGATTCTGAGGAAGTGTC	exonic;splicing	MUC4;MUC4	nonframeshift substitution	MUC4:NM_018406:exon2:c.3037delinsGACACTTCCTCAGAATCCACAGGTCACGCCACCCCTCTTCCTGTCACCA:p.T1012_S1013insDTSSESTGHATPLPVT	7.65154313557205e-10	.	.	.	.	.	.	.
4	338197	338197	4p16.3	T	TGA	exonic	ZNF141	frameshift substitution	ZNF141:NM_001348278:exon3:c.204delinsTGA:p.K69Efs*4	1.72909362786892e-06	0	.	.	.	.	.	.
5	112824036	112824036	5q22.2	T	TGCC	exonic	MCC	nonframeshift substitution	MCC:NM_001085377:exon1:c.76delinsGGCA:p.S25_S26insG	0.000725482825137059	0.0432	.	.	.	.	.	.
6	170627695	170627695	6q27	A	ACCCTGAACCCAGGCAAGAAGTTCCCATGTGTACAGG	exonic	FAM120B	nonframeshift substitution	FAM120B:NM_001286379:exon2:c.1253delinsACCCTGAACCCAGGCAAGAAGTTCCCATGTGTACAGG:p.E432_A433insPRQEVPMCTGPE	4.12025692320111e-06	.	.	.	.	.	.	.
7	16255722	16255722	7p21.2	A	G	exonic	CRPPA	nonsynonymous SNV	CRPPA:NM_001101417:exon8:c.T1070C:p.L357S	0.0407874827447121	0.0023	D	P	P	.	D	0.517
7	64169017	64169017	7q11.21	G	GA	exonic	ZNF107	frameshift substitution	ZNF107:NM_001282360:exon3:c.2446delinsGA:p.Y817Vfs*54	0.000510568204234797	0.0029	.	.	.	.	.	.
8	10467624	10467624	8p23.1	T	TATTACTTTAGTCCCC	exonic	RP1L1	nonframeshift substitution	RP1L1:NM_178857:exon4:c.3984delinsGGGGACTAAAGTAATA:p.E1328_E1329insGTKVI	0.000245043520612139	0.0119	.	.	.	.	.	.
8	10467627	10467627	8p23.1	T	TAACTGCACCCCCTCTTCTTGCAGCCCTTCTTCC	exonic	RP1L1	nonframeshift substitution	RP1L1:NM_178857:exon4:c.3981delinsGGAAGAAGGGCTGCAAGAAGAGGGGGTGCAGTTA:p.E1340_T1341insGLQEEGVQLEE	0.000912711304351284	.	.	.	.	.	.	.
9	33385771	33385771	9p13.3	C	T	exonic	AQP7	nonsynonymous SNV	AQP7:NM_001318156:exon6:c.G448A:p.G150S	1.72909362786892e-06	0.0042	D	B	B	D	D	0.516
9	90534204	90534204	9q22.1	A	AGC	exonic	SPATA31C1	frameshift substitution	SPATA31C1:NM_001145124:exon2:c.224delinsAGC:p.C76Rfs*14	0.0499835635058425	0.0002	.	.	.	.	.	.
9	90534206	90534206	9q22.1	T	TCATCTTGTCTCCCAGC	exonic	SPATA31C1	frameshift substitution	SPATA31C1:NM_001145124:exon2:c.226delinsTCATCTTGTCTCCCAGC:p.C76Sfs*27	0.0030981791001001	0.0003	.	.	.	.	.	.
9	90748562	90748562	9q22.1	G	GGACGCTGGGAGACAAGATGACGCTGGGAGACAAGAT	exonic	SPATA31C2	nonframeshift substitution	SPATA31C2:NM_001166137:exon2:c.212delinsATCTTGTCTCCCAGCGTCATCTTGTCTCCCAGCGTCC:p.R70_P71insHLVSQRHLVSQR	0.0030981791001001	0.0008	.	.	.	.	.	.
9	96439004	96439004	9q22.31	C	CCCTGCCTCCACCACA	exonic	PHF2	nonframeshift substitution	PHF2:NM_005392:exon21:c.2961delinsCCCTGCCTCCACCACA:p.T996_S997insTPAST	0.0105539323784042	.	.	.	.	.	.	.
10	126683151	126683151	10q26.13	C	T	exonic	CTBP2	nonsynonymous SNV	CTBP2:NM_001363508:exon5:c.G871A:p.V291M	4.83606519635955e-06	1.219e-05	T	P	B	D	D	0.598
10	126683162	126683162	10q26.13	C	T	exonic	CTBP2	nonsynonymous SNV	CTBP2:NM_001363508:exon5:c.G860A:p.R287Q	1.2036136252398e-10	4.063e-06	T	B	B	D	D	0.633
11	1017529	1017529	11p15.5	G	A	exonic	MUC6	nonsynonymous SNV	MUC6:NM_005961:exon31:c.C5272T:p.H1758Y	0.0499835635058425	0	D	D	D	.	N	0.038
11	1018042	1018042	11p15.5	A	G	exonic	MUC6	nonsynonymous SNV	MUC6:NM_005961:exon31:c.T4759C:p.S1587P	3.65454083991855e-08	0.0065	D	D	D	.	N	0.029
11	1605904	1605904	11p15.5	T	TCCCCCACAAGAACCGCAGCCCCCCTTGCAGCCTCCACAGGAGCCACAGCCCCCCTTGGAG	exonic	KRTAP5-1	nonframeshift substitution	KRTAP5-1:NM_001005922:exon1:c.576delinsCTCCAAGGGGGGCTGTGGCTCCTGTGGAGGCTGCAAGGGGGGCTGCGGTTCTTGTGGGGGA:p.S199_G200insCGGCKGGCGSCGGSKGGCGS	4.92388232141083e-07	.	.	.	.	.	.	.
11	56143424	56143424	11q12.1	A	ACGGC	exonic	OR8U1;OR8U8	frameshift substitution	OR8U1:NM_001005204:exon1:c.325delinsACGGC:p.I109Tfs*14	1.80848876461847e-11	0.0097	.	.	.	.	.	.
11	71238449	71238449	11q13.4	T	C	exonic	KRTAP5-7	nonsynonymous SNV	KRTAP5-7:NM_001012503:exon1:c.T103C:p.C35R	0.0149809768037611	4.076e-06	D	D	D	.	D	0.138
11	71276657	71276657	11q13.4	A	AGGCTGTGGCTCCGGCTGTGGG	exonic	KRTAP5-10	nonframeshift substitution	KRTAP5-10:NM_001012710:exon1:c.24delinsAGGCTGTGGCTCCGGCTGTGGG:p.G30_Y31insCGSGCGG	5.73477061744773e-18	.	.	.	.	.	.	.
11	71276909	71276909	11q13.4	G	GGGCTGTGGCTCCTGTGGGGGCTCCAAGGGA	exonic	KRTAP5-10	nonframeshift substitution	KRTAP5-10:NM_001012710:exon1:c.276delinsGGGCTGTGGCTCCTGTGGGGGCTCCAAGGGA:p.G138_C139insGSKGGCGSCG	2.59075193171254e-19	.	.	.	.	.	.	.
12	53343084	53343084	12q13.13	G	C	exonic	KRT18	nonsynonymous SNV	KRT18:NM_000224:exon1:c.G127C:p.G43R	8.14502807480752e-19	.	D	P	B	D	D	0.52
12	124887058	124887058	12q24.31	G	GGCT	exonic	NCOR2	nonframeshift substitution	NCOR2:NM_001077261:exon16:c.1529delinsAGCC:p.Q509_P510insQ	0.0427840327562515	.	.	.	.	.	.	.
15	23686113	23686113	15q11.2	C	CTGCTCTTGCATCTTCTCG	exonic	GOLGA6L2	nonframeshift substitution	GOLGA6L2:NM_001304388:exon8:c.1509delinsCGAGAAGATGCAAGAGCAG:p.E502_Q503insHEKMQE	0.0125153258724792	1.447e-05	.	.	.	.	.	.
16	57847634	57847634	16q21	A	ATG	exonic	LOC388282	frameshift substitution	LOC388282:NM_001278081:exon2:c.137delinsATG:p.Q46Hfs*33	2.35320279480407e-26	.	.	.	.	.	.	.
17	39190973	39190973	17q21.2	C	CAGCTGGTCTCACAGCAGCTTGGCTGGCAGG	exonic	KRTAP1-3	nonframeshift substitution	KRTAP1-3:NM_030966:exon1:c.101delinsCCTGCCAGCCAAGCTGCTGTGAGACCAGCTG:p.S33_C34insSCQPSCCETS	0.0189833389760706	0.015	.	.	.	.	.	.
17	39254142	39254142	17q21.2	A	ACAGCAGCTGGAGATGCAGCATCTGGGGCGG	exonic	KRTAP4-8	nonframeshift substitution	KRTAP4-8:NM_031960:exon1:c.195delinsCCGCCCCAGATGCTGCATCTCCAGCTGCTGT:p.P67_S68insRCCISSCCRP	7.82144561506612e-05	0.0381	.	.	.	.	.	.
17	45234298	45234298	17q21.32	G	C	exonic	CDC27	nonsynonymous SNV	CDC27:NM_001353050:exon5:c.C514G:p.L172V	0.00106139865250433	2.468e-05	T	P	P	D	D	0.206
17	45234343	45234343	17q21.32	T	G	exonic	CDC27	nonsynonymous SNV	CDC27:NM_001353050:exon5:c.A469C:p.N157H	1.54834233224953e-07	.	T	P	B	D	D	0.233
17	45234403	45234403	17q21.32	T	G	exonic	CDC27	nonsynonymous SNV	CDC27:NM_001353050:exon5:c.A409C:p.I137L	0.000114036329702013	0	T	B	B	D	D	0.252
17	45234430	45234430	17q21.32	A	G	exonic	CDC27	nonsynonymous SNV	CDC27:NM_001353050:exon5:c.T382C:p.S128P	1.81808869119387e-07	0.0023	T	B	B	D	D	0.302
19	40711851	40711851	19q13.2	G	GGAGAGCCTCTGCTGC	exonic	MAP3K10	nonframeshift substitution	MAP3K10:NM_002446:exon5:c.1222delinsGGAGAGCCTCTGCTGC:p.A408delinsGEPLLP	0.000522129581907302	.	.	.	.	.	.	.
19	40711862	40711862	19q13.2	G	GACC	exonic	MAP3K10	nonframeshift substitution	MAP3K10:NM_002446:exon5:c.1233delinsGACC:p.E411_Q412insT	0.000522129581907302	.	.	.	.	.	.	.
19	40711868	40711868	19q13.2	C	CGTGTGTCTGG	exonic	MAP3K10	frameshift substitution	MAP3K10:NM_002446:exon5:c.1239delinsCGTGTGTCTGG:p.F414Vfs*20	0.00106865489376268	.	.	.	.	.	.	.
19	40711871	40711871	19q13.2	C	CACCCTGACGT	exonic	MAP3K10	frameshift substitution	MAP3K10:NM_002446:exon5:c.1242delinsCACCCTGACGT:p.Q415Tfs*19	0.00106865489376268	.	.	.	.	.	.	.
19	40711873	40711873	19q13.2	A	AAGTGGGGCCC	exonic	MAP3K10	frameshift substitution	MAP3K10:NM_002446:exon5:c.1244delinsAAGTGGGGCCC:p.E416Vfs*18	0.00106865489376268	.	.	.	.	.	.	.
19	55350963	55350963	19q13.42	T	TCCCGGAGCTCCTATGACATGTA	exonic	KIR2DS4	frameshift substitution	KIR2DS4:NM_001281971:exon4:c.451delinsTCCCGGAGCTCCTATGACATGTA:p.I152Rfs*154	7.4873925613942e-17	.	.	.	.	.	.	.
X	55172685	55172685	Xp11.21	A	AT	exonic	FAM104B	frameshift substitution	FAM104B:NM_001166699:exon3:c.183delinsAT:p.S61Rfs*13	2.26729392937923e-10	.	.	.	.	.	.	.
X	107426982	107426982	Xq22.3	C	CCTT	exonic	COL4A6	nonframeshift substitution	COL4A6:NM_001287758:exon24:c.1972delinsAAGG:p.E657_V658insK	0.00706868577112109	.	.	.	.	.	.	.
1	152187306	152187306	1q21.3	C	CATGTTGGCCACAG	exonic	HRNR	stopgain	HRNR:NM_001009931:exon3:c.6799delinsCTGTGGCCAACATG:p.E2267Lfs*5	0.0254325412279159	.	.	.	.	.	.	.
1	154294464	154294464	1q21.3	A	G	exonic	AQP10	nonsynonymous SNV	AQP10:NM_080429:exon2:c.A161G:p.N54S	0.0499835635058425	0.0116	T	P	P	D	D	0.12
3	75787240	75787240	3p12.3	A	G	exonic	ZNF717	nonsynonymous SNV	ZNF717:NM_001128223:exon5:c.T1534C:p.C512R	2.5046975973193e-10	.	D	.	.	.	D	0.315
3	75787264	75787264	3p12.3	C	T	exonic	ZNF717	nonsynonymous SNV	ZNF717:NM_001128223:exon5:c.G1510A:p.E504K	5.12396823362769e-13	.	D	.	.	.	D	0.098
3	75787273	75787273	3p12.3	G	T	exonic	ZNF717	nonsynonymous SNV	ZNF717:NM_001128223:exon5:c.C1501A:p.H501N	5.62371376108304e-08	.	D	.	.	.	D	0.408
3	75787352	75787352	3p12.3	T	TA	exonic	ZNF717	frameshift substitution	ZNF717:NM_001128223:exon5:c.1422delinsTA:p.G475Rfs*6	5.46582934547732e-10	.	.	.	.	.	.	.
3	75787353	75787353	3p12.3	G	A	exonic	ZNF717	nonsynonymous SNV	ZNF717:NM_001128223:exon5:c.C1421T:p.T474I	9.40679157275859e-08	.	D	.	.	.	D	0.078
4	3076672	3076672	4p16.3	A	ACCGCCGCCG	exonic	HTT	nonframeshift substitution	HTT:NM_002111:exon1:c.120delinsACCGCCGCCG:p.P49_Q50insPPP	6.40683791717812e-09	0.047	.	.	.	.	.	.
5	733915	733915	5p15.33	T	TAA	exonic	ZDHHC11B	frameshift substitution	ZDHHC11B:NM_001351303:exon11:c.975delinsTTA	0.00861653202439515	0.0002	.	.	.	.	.	.
5	140558313	140558313	5q31.3	T	TCC	exonic	PCDHB8	frameshift substitution	PCDHB8:NM_019120:exon1:c.698delinsTCC:p.V234Lfs*26	1.677628779263e-06	0.0446	.	.	.	.	.	.
6	16327894	16327894	6p22.3	C	CTGA	exonic	ATXN1	nonframeshift substitution	ATXN1:NM_001128164:exon7:c.648delinsTCAG:p.Q216_C816delinsHQQQHQHQQQQQQQQQQQQQQHLSRAPGLITPGSPPPAQQNQYVHISSSPQNTGRTASPPAIPVHLHPHQTMIPHTLTLGPPSQVVMQYADSGSHFVPREATKKAESSRLQQAIQAKEVLNGEMEKSRRYGAPSSADLGLGKAGGKSVPHPYESRHVVVHPSPSDYSSRDPSGVRASVMVLPNSNTPAADLEVQQATHREASPSTLNDKSGLHLGKPGHRSYALSPHTVIQTTHSASEPLPVGLPATAFYAGTQPPVIGYLSGQQQAITYAGSLPQHLVIPGTQPLLIPVGSTDMEASGAAPAIVTSSPQFAAVPHTFVTTALPKSENFNPEALVTQAAYP…	0.0330262081152355	0.0038	.	.	.	.	.	.
6	22570346	22570346	6p22.3	G	GGGC	exonic	HDGFL1	nonframeshift substitution	HDGFL1:NM_138574:exon1:c.542delinsGGGC:p.A188_T189insA	0.0499835635058425	0.0344	.	.	.	.	.	.
6	30954378	30954378	6p21.33	A	ATGTG	exonic	MUC21	frameshift substitution	MUC21:NM_001010909:exon2:c.426delinsATGTG:p.T143Cfs*7	0.0254325412279159	0.0081	.	.	.	.	.	.
6	32548556	32548556	6p21.32	C	T	exonic	HLA-DRB1	nonsynonymous SNV	HLA-DRB1:NM_002124:exon4:c.G730A:p.A244T	0.000912711304351284	0.0038	D	D	D	N	N	0.126
6	32557436	32557436	6p21.32	C	G	exonic	HLA-DRB1	nonsynonymous SNV	HLA-DRB1:NM_002124:exon1:c.G84C:p.L28F	0.000254995763007221	0.0322	D	D	D	N	N	0.133
6	32557446	32557446	6p21.32	G	C	exonic	HLA-DRB1	nonsynonymous SNV	HLA-DRB1:NM_002124:exon1:c.C74G:p.P25R	0.000254995763007221	0.0196	D	D	D	.	N	0.053
7	2552881	2552881	7p22.3	A	AGATG	exonic	LFNG	frameshift substitution	LFNG:NM_001166355:exon2:c.138delinsAGATG:p.E56Gfs*2	0.00305990628325522	.	.	.	.	.	.	.
8	16859310	16859310	8p22	G	C	exonic	FGF20	nonsynonymous SNV	FGF20:NM_019851:exon1:c.C232G:p.Q78E	0.00567185240650233	.	T	B	B	D	D	0.213
8	52733242	52733242	8q11.23	C	T	exonic	PCMTD1	nonsynonymous SNV	PCMTD1:NM_001286782:exon4:c.G515A:p.R172H	7.49977387164273e-06	0.0322	D	D	D	D	D	0.373
10	126678092	126678092	10q26.13	G	A	exonic	CTBP2	stopgain	CTBP2:NM_001363508:exon9:c.C1537T:p.Q513X	0.00170506489819473	0.0017	.	.	.	D	D	.
10	126678190	126678190	10q26.13	G	A	exonic	CTBP2	nonsynonymous SNV	CTBP2:NM_001363508:exon9:c.C1439T:p.P480L	0.0137410801662204	9.535e-05	T	B	B	D	D	0.566
15	75982072	75982072	15q24.2	G	A	exonic	CSPG4	nonsynonymous SNV	CSPG4:NM_001897:exon3:c.C1334T:p.A445V	0.00202317943869642	0.0405	D	P	B	N	D	0.146
16	20373806	20373806	16p12.3	C	T	exonic	PDILT	nonsynonymous SNV	PDILT:NM_174924:exon10:c.G1336A:p.D446N	0.0330262081152355	0.0168	D	D	D	N	D	0.208
17	45214600	45214600	17q21.32	A	G	exonic	CDC27	nonsynonymous SNV	CDC27:NM_001353050:exon12:c.T1540C:p.F514L	0.000347273684152518	.	T	B	B	D	D	0.2
17	45214633	45214633	17q21.32	A	C	exonic	CDC27	nonsynonymous SNV	CDC27:NM_001353050:exon12:c.T1507G:p.Y503D	7.82144561506612e-05	.	D	B	B	D	D	0.424
17	45229200	45229200	17q21.32	G	T	exonic	CDC27	nonsynonymous SNV	CDC27:NM_001353050:exon7:c.C751A:p.Q251K	1.11185255072244e-06	.	T	B	B	D	D	0.244
17	45229221	45229221	17q21.32	C	T	exonic	CDC27	nonsynonymous SNV	CDC27:NM_001353050:exon7:c.G730A:p.E244K	0.000475859890367493	.	T	B	B	D	D	0.196
17	45229228	45229228	17q21.32	A	C	exonic	CDC27	nonsynonymous SNV	CDC27:NM_001353050:exon7:c.T723G:p.N241K	0.000912711304351284	.	D	D	P	D	D	0.196
17	45229234	45229234	17q21.32	A	C	exonic	CDC27	nonsynonymous SNV	CDC27:NM_001353050:exon7:c.T717G:p.S239R	0.00172745449137936	.	D	P	B	D	D	0.369
17	45229253	45229253	17q21.32	T	G	exonic	CDC27	nonsynonymous SNV	CDC27:NM_001353050:exon7:c.A698C:p.K233T	0.00322300947979728	8.282e-06	D	P	B	D	D	0.384
17	45229254	45229254	17q21.32	T	G	exonic	CDC27	nonsynonymous SNV	CDC27:NM_001353050:exon7:c.A697C:p.K233Q	0.00322300947979728	4.139e-06	D	P	B	D	D	0.231
19	8564523	8564523	19p13.2	T	G	exonic	PRAM1	nonsynonymous SNV	PRAM1:NM_032152:exon2:c.A169C:p.K57Q	0.00749687759343351	0.0449	D	D	D	.	P	0.077
19	55286775	55286775	19q13.42	G	GCA	exonic	KIR2DL1;LOC112267881	frameshift substitution	LOC112267881:NM_001368251:exon4:c.529delinsGCA:p.V177Afs*72	3.74221882327442e-07	0.0048	.	.	.	.	.	.
22	50502469	50502469	22q13.33	A	AGCACCCCCACCCCACAGGCCACTCACCTCCCCG	exonic	MLC1	nonframeshift substitution	MLC1:NM_015166:exon11:c.1053delinsCGGGGAGGTGAGTGGCCTGTGGGGTGGGGGTGCT	0.0466738299710863	.	.	.	.	.	.	.
X	2832668	2832668	Xp22.33	A	G	exonic	ARSD	stoploss	ARSD:NM_009589:exon7:c.T1147C:p.X383Q	2.92812381391407e-13	0.0001	.	.	.	.	.	.
X	2833605	2833605	Xp22.33	C	T	exonic	ARSD	stopgain	ARSD:NM_001669:exon6:c.G992A:p.W331X	7.40851629341888e-09	0	.	.	.	U	P	.
X	2833638	2833638	Xp22.33	C	T	exonic	ARSD	nonsynonymous SNV	ARSD:NM_001669:exon6:c.G959A:p.G320D	0.00927947594834235	7.938e-06	D	D	D	U	P	0.636
X	2836184	2836184	Xp22.33	C	T	exonic	ARSD	nonsynonymous SNV	ARSD:NM_001669:exon5:c.G524A:p.G175D	0.00184795862716325	6.512e-05	D	D	P	U	P	0.871
X	2836211	2836211	Xp22.33	A	T	exonic	ARSD	nonsynonymous SNV	ARSD:NM_001669:exon5:c.T497A:p.L166Q	0.00927947594834235	0.0001	T	D	D	U	P	0.402
X	135956571	135956571	Xq26.3	T	TGG	exonic	RBMX	frameshift substitution	RBMX:NM_002139:exon9:c.906delinsCCA:p.S303Hfs*137	0.00012473703504863	0.0025	.	.	.	.	.	.
1	117150736	117150736	1p13.1	C	G	exonic	IGSF3	nonsynonymous SNV	IGSF3:NM_001007237:exon5:c.G1050C:p.K350N	0.00144261668350108	8.132e-06	D	B	B	D	N	0.09
1	117156600	117156600	1p13.1	T	C	exonic	IGSF3	nonsynonymous SNV	IGSF3:NM_001007237:exon4:c.A619G:p.S207G	0.0407800029564458	1.219e-05	T	B	B	D	D	0.083
2	152235888	152235888	2q23.3	G	A	exonic	TNFAIP6	nonsynonymous SNV	TNFAIP6:NM_007115:exon6:c.G675A:p.M225I	0.048701539836726	0.0148	D	D	D	D	D	0.29
2	225706613	225706613	2q36.2	C	T	exonic	DOCK10	nonsynonymous SNV	DOCK10:NM_001290263:exon23:c.G2551A:p.D851N	0.0407874827447121	0.0087	D	D	D	D	D	0.317
4	3076654	3076654	4p16.3	G	GCAA	exonic	HTT	nonframeshift substitution	HTT:NM_002111:exon1:c.102delinsGCAA:p.Q38_P39insQ	1.20966039629414e-05	0.012	.	.	.	.	.	.
4	190883051	190883051	4q35.2	G	A	exonic	FRG1	nonsynonymous SNV	FRG1:NM_004477:exon8:c.G704A:p.R235Q	0.0466738299710863	8.326e-05	T	B	B	D	D	0.177
6	32551958	32551958	6p21.32	C	CTT	exonic	HLA-DRB1	frameshift substitution	HLA-DRB1:NM_002124:exon2:c.298delinsAAG:p.A100Kfs*30	0.000347273684152518	0.0146	.	.	.	.	.	.
9	33385698	33385698	9p13.3	A	G	exonic	AQP7	nonsynonymous SNV	AQP7:NM_001318156:exon6:c.T521C:p.L174P	0.000807932026803204	0.0023	D	B	B	D	D	0.889
10	126678196	126678196	10q26.13	C	T	exonic	CTBP2	nonsynonymous SNV	CTBP2:NM_001363508:exon9:c.G1433A:p.G478D	0.0255235622164542	0.0001	D	B	B	D	D	0.633
11	6239890	6239890	11p15.4	G	A	exonic	FAM160A2	nonsynonymous SNV	FAM160A2:NM_001098794:exon8:c.C1375T:p.R459C	0.0291671940714049	0.0084	T	D	P	D	D	0.114
14	36096362	36096362	14q13.2	G	A	exonic	RALGAPA1	nonsynonymous SNV	RALGAPA1:NM_001330075:exon33:c.C6650T:p.P2217L	0.0499835635058425	0.0176	D	D	P	D	D	0.84
15	55632944	55632944	15q21.3	T	G	exonic	PIGB	nonsynonymous SNV	PIGB:NM_004855:exon8:c.T981G:p.F327L	0.0466738299710863	0.004	T	P	P	D	D	0.34
17	7131010	7131010	17p13.1	T	C	exonic	DVL2	nonsynonymous SNV	DVL2:NM_004422:exon11:c.A1195G:p.M399V	0.0255809830511769	0.0023	T	B	B	D	D	0.122
17	45234360	45234360	17q21.32	A	C	exonic	CDC27	stopgain	CDC27:NM_001353050:exon5:c.T452G:p.L151X	1.14509285084742e-07	.	.	.	.	N	A	.
17	45234678	45234678	17q21.32	G	C	exonic	CDC27	nonsynonymous SNV	CDC27:NM_001353050:exon4:c.C239G:p.S80C	2.33404249588223e-08	.	D	B	B	N	D	0.163
17	45234680	45234680	17q21.32	G	C	exonic	CDC27	nonsynonymous SNV	CDC27:NM_001353050:exon4:c.C237G:p.N79K	2.33404249588223e-08	.	T	B	B	D	D	0.203
17	45234685	45234685	17q21.32	G	A	exonic	CDC27	nonsynonymous SNV	CDC27:NM_001353050:exon4:c.C232T:p.P78S	2.33404249588223e-08	.	T	B	B	D	D	0.184
17	45234702	45234702	17q21.32	T	C	exonic	CDC27	nonsynonymous SNV	CDC27:NM_001353050:exon4:c.A215G:p.N72S	2.33404249588223e-08	.	T	B	B	D	D	0.047
17	45234706	45234706	17q21.32	G	C	exonic	CDC27	nonsynonymous SNV	CDC27:NM_001353050:exon4:c.C211G:p.Q71E	2.33404249588223e-08	.	T	B	B	D	D	0.184
17	45234720	45234720	17q21.32	T	C	exonic	CDC27	nonsynonymous SNV	CDC27:NM_001353050:exon4:c.A197G:p.K66R	1.57909731881055e-09	.	T	B	B	D	D	0.065
17	45234721	45234721	17q21.32	T	A	exonic	CDC27	stopgain	CDC27:NM_001353050:exon4:c.A196T:p.K66X	1.57909731881055e-09	.	.	.	.	D	A	.
19	18980054	18980054	19p13.11	T	TGCC	exonic	GDF1	nonframeshift substitution	GDF1:NM_001492:exon8:c.471delinsGGCA:p.A158_P159insA	0.0328887223667452	0.038	.	.	.	.	.	.
X	91873265	91873265	Xq21.32	G	C	exonic	PCDH11X	nonsynonymous SNV	PCDH11X:NM_001168362:exon5:c.G3259C:p.A1087P	0.0255235622164542	0.0063	T	D	D	.	P	0.178
4	71888240	71888240	4q13.3	C	T	exonic	DCK	nonsynonymous SNV	DCK:NM_000788:exon3:c.C364T:p.P122S	0.00729922321185855	0.0179	T	D	D	D	P	0.729
6	31324489	31324489	6p21.33	C	A	exonic	HLA-B	nonsynonymous SNV	HLA-B:NM_005514:exon2:c.G319T:p.G107C	0.00196594605866008	0.0258	D	D	P	U	N	0.161
6	32489758	32489758	6p21.32	T	TGC	exonic	HLA-DRB5	frameshift substitution	HLA-DRB5:NM_002125:exon2:c.294delinsGCA:p.D99Qfs*31	1.41253113671683e-05	0.0029	.	.	.	.	.	.
6	170871049	170871049	6q27	G	GCAA	exonic	TBP	nonframeshift substitution	TBP:NM_001172085:exon2:c.165delinsGCAA:p.Q75_A76insQ	0.0466738299710863	.	.	.	.	.	.	.
11	71249532	71249532	11q13.4	C	CCCAGTCCAGCTGCTGTAAGCCCTGCTGCTGCTCTTCAGGCTGTGGGTCATCCTGCTG	exonic	KRTAP5-8	nonframeshift substitution	KRTAP5-8:NM_021046:exon1:c.431delinsCCCAGTCCAGCTGCTGTAAGCCCTGCTGCTGCTCTTCAGGCTGTGGGTCATCCTGCTG:p.C172_S173insCSSGCGSSCCQSSCCKPCC	0.000725482825137059	.	.	.	.	.	.	.
11	119986119	119986119	11q23.3	T	C	exonic	TRIM29	nonsynonymous SNV	TRIM29:NM_001330382:exon8:c.A848G:p.Y283C	0.0132182866333774	0.027	D	D	P	D	P	0.217
13	103510736	103510736	13q33.1	C	T	exonic	BIVM-ERCC5;ERCC5	nonsynonymous SNV	BIVM-ERCC5:NM_001204425:exon14:c.C2002T:p.R668C	0.0499835635058425	0.0028	D	D	D	D	D	0.348
13	103513951	103513951	13q33.1	A	G	exonic	BIVM-ERCC5;ERCC5	nonsynonymous SNV	BIVM-ERCC5:NM_001204425:exon15:c.A2129G:p.Q710R	0.0499835635058425	0.0099	D	D	D	D	D	0.125
15	42185482	42185482	15q15.1	G	A	exonic	SPTBN5	stopgain	SPTBN5:NM_016642:exon2:c.C214T:p.Q72X	0.0254325412279159	0.0023	.	.	.	N	A	.
15	86087092	86087092	15q25.3	C	T	exonic	AKAP13	nonsynonymous SNV	AKAP13:NM_006738:exon5:c.C568T:p.R190C	0.0499835635058425	0.0012	D	D	D	.	D	0.388
17	663468	663468	17p13.3	G	T	exonic	GLOD4	nonsynonymous SNV	GLOD4:NM_001366248:exon9:c.C674A:p.A225E	0.00374646916189505	0.018	T	B	B	D	D	0.054
17	695062	695062	17p13.3	T	A	exonic	MRM3	nonsynonymous SNV	MRM3:NM_001317947:exon3:c.T428A:p.V143D	0.00374646916189505	0.0178	D	D	P	N	D	0.139
17	20370782	20370782	17p11.2	A	ATC	exonic	LGALS9B	nonframeshift substitution	LGALS9B:NM_001042685:exon1:c.2delinsGAT:p.M1M	1.11185255072244e-06	0.0128	.	.	.	.	.	.
17	39274435	39274435	17q21.2	A	T	exonic	KRTAP4-11;KRTAP4-8	nonsynonymous SNV	KRTAP4-11:NM_033059:exon1:c.T133A:p.C45S	0.00172745449137936	0	D	P	B	U	D	0.12
17	45214523	45214523	17q21.32	A	C	exonic	CDC27	nonsynonymous SNV	CDC27:NM_001353050:exon12:c.T1617G:p.N539K	0.0063194172328573	0	T	P	P	D	D	0.356
17	45214592	45214592	17q21.32	T	G	exonic	CDC27	nonsynonymous SNV	CDC27:NM_001353050:exon12:c.A1548C:p.L516F	3.68568718353909e-05	.	D	B	B	D	D	0.216
17	72889676	72889676	17q25.1	G	GGGCTCCGTAGGTTCCATGGGCTCCGTAGGTTCCATGGGCTCCGTAGGTTCCATC	exonic	FADS6	nonframeshift substitution	FADS6:NM_178128:exon1:c.18delinsGATGGAACCTACGGAGCCCATGGAACCTACGGAGCCCATGGAACCTACGGAGCCC:p.P15_A16insTEPMEPTEPMEPTEPMEP	6.00765498195901e-16	.	.	.	.	.	.	.
X	118603958	118603958	Xq24	G	A	exonic	SLC25A5	nonsynonymous SNV	SLC25A5:NM_001152:exon2:c.G446A:p.G149E	0.0063194172328573	5.746e-06	D	B	B	N	D	0.432
X	118604014	118604014	Xq24	G	A	exonic	SLC25A5	nonsynonymous SNV	SLC25A5:NM_001152:exon2:c.G502A:p.D168N	0.0127552177856265	0	D	B	B	D	P	0.581
X	118604030	118604030	Xq24	T	C	exonic	SLC25A5	nonsynonymous SNV	SLC25A5:NM_001152:exon2:c.T518C:p.L173P	0.0254325412279159	0	D	D	D	D	D	0.935
3	75786031	75786031	3p12.3	A	C	exonic	ZNF717	stoploss	ZNF717:NM_001128223:exon5:c.T2743G:p.X915G	3.13203559061391e-05	0.0273	.	.	.	.	P	.
6	32489743	32489743	6p21.32	C	CTG	exonic	HLA-DRB5	frameshift substitution	HLA-DRB5:NM_002125:exon2:c.309delinsCAG:p.V104Rfs*26	0.000522129581907302	0.0008	.	.	.	.	.	.
6	32549376	32549376	6p21.32	C	G	exonic	HLA-DRB1	nonsynonymous SNV	HLA-DRB1:NM_002124:exon3:c.G610C:p.V204L	0.0030981791001001	0.0149	D	D	D	D	D	0.306
6	32549396	32549396	6p21.32	C	G	exonic	HLA-DRB1	nonsynonymous SNV	HLA-DRB1:NM_002124:exon3:c.G590C:p.G197A	3.68568718353909e-05	0.0014	D	D	P	D	D	0.249
9	85863174	85863174	9q21.32	C	A	exonic	FRMD3	nonsynonymous SNV	FRMD3:NM_001244962:exon2:c.G424T:p.D142Y	0.0330262081152355	0.0322	D	D	P	N	D	0.351
19	1881355	1881355	19p13.3	T	C	exonic	ABHD17A	nonsynonymous SNV	ABHD17A:NM_001130111:exon2:c.A211G:p.T71A	0.0189833389760706	4.671e-05	T	B	B	D	D	0.133
6	1611802	1611802	6p25.3	G	GGGC	exonic	FOXC1	nonframeshift substitution	FOXC1:NM_001453:exon1:c.1122delinsGGGC:p.G380_A381insG	6.91895219923902e-09	0.0479	.	.	.	.	.	.
6	32551961	32551961	6p21.32	G	GT	exonic	HLA-DRB1	frameshift substitution	HLA-DRB1:NM_002124:exon2:c.295delinsAC:p.Q99Tfs*29	0.0499835635058425	3.635e-05	.	.	.	.	.	.
6	32551962	32551962	6p21.32	C	CT	exonic	HLA-DRB1	frameshift substitution	HLA-DRB1:NM_002124:exon2:c.294delinsAG:p.Q99Afs*29	0.0499835635058425	3.459e-05	.	.	.	.	.	.
6	32609296	32609296	6p21.32	A	AG	exonic	HLA-DQA1	frameshift substitution	HLA-DQA1:NM_002122:exon2:c.292delinsAG:p.I98Sfs*4	0.0330262081152355	0.0004	.	.	.	.	.	.
7	82784833	82784833	7q21.11	T	TGAGCTGGAGGCTTAGCAGGACCAAGAG	exonic	PCLO	nonframeshift substitution	PCLO:NM_014510:exon2:c.1124delinsCTCTTGGTCCTGCTAAGCCTCCAGCTCA:p.Q374_Q375insPLGPAKPPA	0.0255235622164542	.	.	.	.	.	.	.
7	139719829	139719829	7q34	C	T	exonic	TBXAS1	nonsynonymous SNV	TBXAS1:NM_001366537:exon12:c.C1349T:p.P450L	0.0199170603504399	0.0071	D	D	D	D	D	0.631
9	133556992	133556992	9q34.12	T	TCGC	exonic	PRDM12	nonframeshift substitution	PRDM12:NM_021619:exon5:c.1040delinsTCGC:p.A359_H360insA	1.65818836035571e-05	0	.	.	.	.	.	.
11	5632018	5632018	11p15.4	C	A	exonic	TRIM6	nonsynonymous SNV	TRIM6:NM_001198645:exon6:c.C388A:p.L130M	0.0466738299710863	0.0449	D	P	B	.	D	0.549
11	59224464	59224464	11q12.1	G	C	exonic	OR4D6	nonsynonymous SNV	OR4D6:NM_001004708:exon1:c.G31C:p.E11Q	0.0330262081152355	0.0391	D	B	B	D	P	0.115
15	69339787	69339787	15q23	G	A	exonic	NOX5	nonsynonymous SNV	NOX5:NM_001184779:exon12:c.G1643A:p.R548H	0.0348036445605308	0.0396	D	D	D	D	P	0.68
15	75893532	75893532	15q24.2	G	A	exonic	SNUPN	nonsynonymous SNV	SNUPN:NM_001042581:exon8:c.C706T:p.P236S	0.00940605344194004	0.0152	T	B	B	D	D	0.21
19	15233732	15233732	19p13.12	G	A	exonic	ILVBL	nonsynonymous SNV	ILVBL:NM_006844:exon5:c.C575T:p.A192V	0.0381504956434201	0.0216	D	D	D	D	D	0.506
6	32489937	32489937	6p21.32	G	GAGTA	exonic	HLA-DRB5	frameshift substitution	HLA-DRB5:NM_002125:exon2:c.115delinsTACTC:p.Q39Yfs*4	0.0499835635058425	0.0361	.	.	.	.	.	.
6	170871013	170871013	6q27	A	ACAG	exonic	TBP	nonframeshift substitution	TBP:NM_001172085:exon2:c.129delinsACAG:p.Q75_A76insQ	8.23869983549743e-15	.	.	.	.	.	.	.
7	73466295	73466295	7q11.23	G	A	exonic	ELN	nonsynonymous SNV	ELN:NM_001278913:exon14:c.G823A:p.A275T	0.0499835635058425	0.0011	D	D	P	.	D	0.203
11	71941033	71941033	11q13.4	G	C	exonic	INPPL1	nonsynonymous SNV	INPPL1:NM_001567:exon8:c.G909C:p.K303N	0.0106985030500782	0.0092	T	B	B	D	D	0.268
14	92537378	92537378	14q32.12	G	GC	exonic	ATXN3	frameshift substitution	ATXN3:NM_001164782:exon2:c.44delinsGC:p.T15Sfs*34	0.0030981791001001	0.0271	.	.	.	.	.	.
14	92537379	92537379	14q32.12	T	TGCTGCTGCTGCTGC	exonic	ATXN3	frameshift substitution	ATXN3:NM_001164782:exon2:c.43delinsGCAGCAGCAGCAGCA:p.T15Afs*70	0.0030981791001001	.	.	.	.	.	.	.
17	11642231	11642231	17p12	A	G	exonic	DNAH9	nonsynonymous SNV	DNAH9:NM_001372:exon29:c.A5849G:p.K1950R	0.0030981791001001	0.0227	T	B	B	D	D	0.132
X	66765158	66765158	Xq12	T	TGCAGCA	exonic	AR	nonframeshift substitution	AR:NM_000044:exon1:c.170delinsTGCAGCA:p.Q80_E81insQQ	0.0254354584303449	.	.	.	.	.	.	.
4	4190576	4190576	4p16.3	C	G	exonic	OTOP1	nonsynonymous SNV	OTOP1:NM_177998:exon6:c.T1793C:p.L598S	0.0255235622164542	0.0068	D	D	D	D	D	0.654
4	103832611	103832611	4q24	G	A	exonic	SLC9B1	stopgain	SLC9B1:NM_001100874:exon8:c.C913T:p.R305X	1.64120857485452e-05	0.0251	.	.	.	N	A	.
12	108082253	108082253	12q23.3	G	A	exonic	PWP1	nonsynonymous SNV	PWP1:NM_007062:exon2:c.G101A:p.R34H	0.0149809768037611	0.0112	D	D	P	D	D	0.528
12	124887058	124887058	12q24.31	G	GGCTGCT	exonic	NCOR2	nonframeshift substitution	NCOR2:NM_001077261:exon16:c.1529delinsAGCAGCC:p.Q509_P510insQQ	0.0407874827447121	.	.	.	.	.	.	.
1	148004568	148004568	1q21.2	C	A	exonic	NBPF26	stopgain	NBPF26:NM_001351372:exon30:c.G3991T:p.G1331X	0.0255235622164542	0.0112	.	.	.	.	N	.
5	140221195	140221195	5q31.3	G	C	exonic	PCDHA8	nonsynonymous SNV	PCDHA8:NM_018911:exon1:c.G289C:p.G97R	0.00181109711452307	0.0453	T	D	P	U	D	0.207
6	1390276	1390276	6p25.3	C	CCCG	exonic	FOXF2	nonframeshift substitution	FOXF2:NM_001452:exon1:c.94delinsCCCG:p.A41_P42insA	1.68339712881159e-05	0.0316	.	.	.	.	.	.
X	66765158	66765158	Xq12	T	TGCA	exonic	AR	nonframeshift substitution	AR:NM_000044:exon1:c.170delinsTGCA:p.Q80_E81insQ	0.0063194172328573	.	.	.	.	.	.	.
11	65361309	65361309	11q13.1	T	C	exonic	KCNK7	nonsynonymous SNV	KCNK7:NM_005714:exon2:c.A356G:p.K119R	0.0291671940714049	0.0084	D	P	B	D	D	0.098
16	70211382	70211382	16q22.1	A	T	exonic	CLEC18C	nonsynonymous SNV	CLEC18C:NM_173619:exon4:c.A455T:p.Q152L	0.0137410801662204	0.0051	D	B	B	D	D	0.455
19	36002380	36002380	19q13.12	C	CTG	exonic	DMKN	frameshift substitution	DMKN:NM_001126057:exon5:c.851delinsCAG:p.G284Afs*75	0.0063194172328573	0.0359	.	.	.	.	.	.
19	36002381	36002381	19q13.12	C	CCACTGCTGCT	exonic	DMKN	frameshift substitution	DMKN:NM_001126057:exon5:c.850delinsAGCAGCAGTGG:p.G284Sfs*19	0.0063194172328573	.	.	.	.	.	.	.
19	40711879	40711879	19q13.2	A	AAGTC	exonic	MAP3K10	frameshift substitution	MAP3K10:NM_002446:exon5:c.1250delinsAAGTC:p.Q418Vfs*14	0.0127552177856265	.	.	.	.	.	.	.
2	114257266	114257266	2q13	C	T	exonic	FOXD4L1	nonsynonymous SNV	FOXD4L1:NM_012184:exon1:c.C433T:p.R145C	6.87052440047788e-06	0.0027	D	B	B	U	D	0.666
7	100550625	100550625	7q22.1	C	CACT	exonic	MUC3A	nonframeshift substitution	MUC3A:NM_005960:exon2:c.1206delinsCACT:p.F402_S403insT	0.0254325412279159	.	.	.	.	.	.	.
7	100550630	100550630	7q22.1	C	CA	exonic	MUC3A	frameshift substitution	MUC3A:NM_005960:exon2:c.1211delinsCA:p.S405Ifs*142	0.0254325412279159	.	.	.	.	.	.	.
7	100550632	100550632	7q22.1	T	TCG	exonic	MUC3A	frameshift substitution	MUC3A:NM_005960:exon2:c.1213delinsTCG:p.T406Qfs*52	0.0254325412279159	.	.	.	.	.	.	.
7	100550646	100550646	7q22.1	C	CGAG	exonic	MUC3A	nonframeshift substitution	MUC3A:NM_005960:exon2:c.1227delinsCGAG:p.S409_T410insE	0.0254325412279159	.	.	.	.	.	.	.
19	42911769	42911769	19q13.2	G	A	exonic	LIPE	nonsynonymous SNV	LIPE:NM_005357:exon5:c.C1831T:p.R611C	0.00712510767587217	0.0129	D	D	D	D	D	0.389
6	32552140	32552140	6p21.32	T	A	exonic	HLA-DRB1	nonsynonymous SNV	HLA-DRB1:NM_002124:exon2:c.A116T:p.Q39L	0.00120091353651051	0.0187	T	D	D	.	P	0.101
18	76755256	76755256	18q23	G	A	exonic	SALL3	nonsynonymous SNV	SALL3:NM_171999:exon2:c.G3265A:p.G1089R	0.0254325412279159	0.0027	D	D	P	N	D	0.094
X	118604399	118604399	Xq24	C	G	exonic	SLC25A5	nonsynonymous SNV	SLC25A5:NM_001152:exon3:c.C662G:p.T221S	0.0063194172328573	0	D	P	B	D	D	0.685
6	32486438	32486438	6p21.32	G	A	exonic	HLA-DRB5	stopgain	HLA-DRB5:NM_002125:exon4:c.C658T:p.Q220X	0.0316487005958975	0.0007	.	.	.	N	A	.
1	47838652	47838652	1p33	A	G	exonic	CMPK1	nonsynonymous SNV	CMPK1:NM_001136140:exon2:c.A197G:p.N66S	0.0240422343318772	0.0067	T	.	.	D	D	0.197
19	4511379	4511379	19p13.3	G	GAC	exonic	PLIN4	frameshift substitution	PLIN4:NM_001367868:exon5:c.2593delinsGTC:p.L865Vfs*6	0.0499835635058425	0.0024	.	.	.	.	.	.
2	169103796	169103796	2q24.3	C	CGCCGGG	exonic	STK39	nonframeshift substitution	STK39:NM_013233:exon1:c.150delinsCCCGGCG:p.A50_A51insPA	9.53341411456908e-05	0	.	.	.	.	.	.
12	70747693	70747693	12q15	T	TAA	exonic	CNOT2	nonframeshift substitution	CNOT2:NM_001199303:exon16:c.1621delinsTAA:p.*541*	0.0499835635058425	.	.	.	.	.	.	.
1	220936372	220936372	1q41	G	A	exonic	MTARC2	nonsynonymous SNV	MTARC2:NM_001317338:exon4:c.G730A:p.G244S	0.0291671940714049	0.013	D	D	D	D	D	0.374
1	220964843	220964843	1q41	G	C	exonic	MTARC1	nonsynonymous SNV	MTARC1:NM_022746:exon2:c.G286C:p.V96L	0.010707514470124	0.0049	D	D	P	D	D	0.158
1	221053600	221053600	1q41	A	AGCAGCAACAGCCGCC	exonic	HLX	nonframeshift substitution	HLX:NM_021958:exon1:c.401delinsAGCAGCAACAGCCGCC:p.P139_P140insQQQPP	0.0234056211505817	0.0099	.	.	.	.	.	.
10	135439015	135439015	10q26.3	T	C	exonic	FRG2B	nonsynonymous SNV	FRG2B:NM_001080998:exon4:c.A425G:p.D142G	0.0234056211505817	0.0031	T	D	D	N	P	0.04
7	151927067	151927067	7q36.1	T	C	exonic	KMT2C	nonsynonymous SNV	KMT2C:NM_170606:exon18:c.A2917G:p.R973G	2.48779231738971e-09	.	D	D	D	U	D	0.686
17	21318671	21318671	17p11.2	G	A	exonic	KCNJ12;KCNJ18	nonsynonymous SNV	KCNJ18:NM_001194958:exon3:c.G17A:p.R6Q	0.00199235981685436	0.0043	D	.	.	U	D	0.132
4	15004924	15004924	4p15.33	C	CCCG	exonic	CPEB2	nonframeshift substitution	CPEB2:NM_001177381:exon1:c.627delinsCCCG:p.P214_A215insP	0.0120754128339749	0.0089	.	.	.	.	.	.
4	15005347	15005347	4p15.33	G	GGGC	exonic	CPEB2	nonframeshift substitution	CPEB2:NM_001177381:exon1:c.1050delinsGGGC:p.G360_P361insG	0.0407413980015061	0.0033	.	.	.	.	.	.
6	29911227	29911227	6p22.1	G	T	exonic	HLA-A	stopgain	HLA-A:NM_001242758:exon3:c.G526T:p.E176X	0.0234056211505817	0.0157	.	.	.	U	A	.
6	31084191	31084191	6p21.33	T	C	exonic	CDSN	nonsynonymous SNV	CDSN:NM_001264:exon2:c.A1201G:p.S401G	0.00698450648258164	0.0198	D	.	.	N	D	0.067
11	67163628	67163628	11q13.2	A	G	exonic	RAD9A	nonsynonymous SNV	RAD9A:NM_001243224:exon5:c.A488G:p.H163R	0.0407874827447121	0.0047	D	D	P	D	D	0.182
1	17083816	17083816	1p36.13	G	A	exonic	MST1L	stopgain	MST1L:NM_001271733:exon15:c.C1981T:p.R661X	0.00102667178788588	0.0465	.	.	.	.	.	.
9	123753514	123753514	9q33.2	C	A	exonic	C5	nonsynonymous SNV	C5:NM_001317163:exon23:c.G2914T:p.D972Y	0.0240422343318772	0.0046	D	D	P	N	D	0.158
X	6451856	6451856	Xp22.31	A	G	exonic	VCX3A	nonsynonymous SNV	VCX3A:NM_016379:exon3:c.T491C:p.L164P	0.0125153258724792	0.002	D	D	P	.	P	0.053
17	39211182	39211182	17q21.2	C	T	exonic	KRTAP2-2	stopgain	KRTAP2-2:NM_033032:exon1:c.G282A:p.W94X	0.00108391751061718	0.0033	.	.	.	N	D	.
3	191093285	191093285	3q28	G	T	exonic	CCDC50	nonsynonymous SNV	CCDC50:NM_178335:exon6:c.G883T:p.D295Y	0.0407413980015061	0.0026	.	D	P	N	D	0.126
4	190874255	190874255	4q35.2	A	T	exonic	FRG1	nonsynonymous SNV	FRG1:NM_004477:exon4:c.A292T:p.T98S	0.00199235981685436	6.512e-05	D	B	B	D	D	0.252
X	103495090	103495090	Xq22.2	G	C	exonic	ESX1	nonsynonymous SNV	ESX1:NM_153448:exon4:c.C1040G:p.P347R	3.62108137912888e-08	0.0008	T	D	D	.	N	0.112
7	82784833	82784833	7q21.11	T	TGCTGAGCTGGAGGCTTAGCAGGACCAAGAG	exonic	PCLO	nonframeshift substitution	PCLO:NM_014510:exon2:c.1124delinsCTCTTGGTCCTGCTAAGCCTCCAGCTCAGCA:p.Q374_Q375insPLGPAKPPAQ	0.0125153258724792	.	.	.	.	.	.	.
17	45266522	45266522	17q21.32	T	C	exonic	CDC27	nonsynonymous SNV	CDC27:NM_001114091:exon1:c.A17G:p.E6G	1.10381799437277e-13	.	D	D	D	N	D	0.385
17	45266535	45266535	17q21.32	T	C	exonic	CDC27	nonsynonymous SNV	CDC27:NM_001114091:exon1:c.A4G:p.T2A	1.96796549936817e-14	.	D	P	P	N	D	0.231
17	5036748	5036748	17p13.2	G	T	exonic	USP6	nonsynonymous SNV	USP6:NM_004505:exon6:c.G287T:p.R96L	3.38175914890375e-05	3.818e-05	D	B	B	N	D	0.154
1	67648596	67648596	1p31.3	G	A	exonic	IL23R	nonsynonymous SNV	IL23R:NM_144701:exon4:c.G445A:p.G149R	0.0407413980015061	0.0071	D	D	D	D	D	0.331
6	3225770	3225770	6p25.2	C	T	exonic	TUBB2B	nonsynonymous SNV	TUBB2B:NM_178012:exon4:c.G553A:p.A185T	0.00202317943869642	0.0022	.	B	B	D	D	0.742
